# Supplementary material for: Crystal structure of μ-peroxido-κ4 O 1,O 2:O 1′,O 2′-bis­[(nitrato-κO)(2,2′:6′,2′′-terpyridine-κ3 N,N′,N′′)dioxidouranium(VI)]
Source: Acta Crystallogr E Crystallogr Commun. 2015 Apr 25;71(Pt 5):m122–3. doi: 10.1107/S2056989015007987 (PMC4420076; doi:10.1107/S2056989015007987)
Supplement: Supplementary file 1 [file e-71-0m122-sup1.cif]

##############################################################################
#                                                                            #
# This CIF contains the data in a paper accepted for publication in          #
# Acta Crystallographica Section E. It conforms to the requirements of       #
# Notes for Authors for Acta Crystallographica Section E, and has been       #
# peer reviewed under the auspices of the IUCr Commission on Journals.       #
#                                                                            #
# Full details of the Crystallographic Information File format               #
# are given in the paper "The Crystallographic Information File (CIF):       #
# a New Standard Archive File for Crystallography" by S. R. Hall, F. H.      #
# Allen and I. D. Brown [Acta Cryst. (1991), A47, 655-685].                  #
#                                                                            #
# The current version of the core CIF dictionary is obtainable from          #
# ftp://ftp.iucr.org/pub/cif_core.dic.                                       #
#                                                                            #
# Software is freely available for graphical display of the structure(s)     #
# in this CIF. For information consult the CIF software page                 #
# http://www.iucr.org/resources/cif/software.                                #
#                                                                            #
# This file may be used for bona fide research purposes within the           #
# scientific community so long as proper attribution is given to the journal # 
# article from which it was obtained.                                        #
#                                                                            #
##############################################################################
data_I
_database_code_depnum_ccdc_archive 'CCDC 1061056'
_audit_creation_method     SHELXL-97
_chemical_name_systematic
;\
\m-Peroxido-\k^4^<i>O</i>^1^,<i>O</i>^2^:<i>O</i>^1'^,<i>O</i>^2'^-\
bis[(nitrato-\k<i>O</i>)(2,2':6',2''-terpyridine-\
\k^3^<i>N</i>,<i>N</i>',<i>N</i>'')dioxidouranium(VI)]
;
_chemical_name_common     ?
_chemical_formula_moiety     'C30 H22 N8 O12 U2'
_chemical_formula_sum     'C30 H22 N8 O12 U2'
_chemical_formula_iupac     '[U2  (N O3)2 (O2) O4 (C15 H11 N3)2]'
_chemical_formula_weight     1162.62
_chemical_melting_point     ?
_symmetry_cell_setting     monoclinic
_symmetry_space_group_name_H-M     'P 21/c'
_symmetry_space_group_name_Hall     '-P 2ybc'
loop_
    _symmetry_equiv_pos_as_xyz
    'x, y, z'
    '-x, y+1/2, -z+1/2'
    '-x, -y, -z'
    'x, -y-1/2, z-1/2'
_cell_length_a     13.4924(11)
_cell_length_b     10.2791(8)
_cell_length_c     12.6977(10)
_cell_angle_alpha     90.00
_cell_angle_beta     114.6910(10)
_cell_angle_gamma     90.00
_cell_volume     1600.0(2)
_cell_formula_units_Z     2
_cell_measurement_reflns_used     4370
_cell_measurement_theta_min     2.59
_cell_measurement_theta_max     30.13
_cell_measurement_temperature     90
_exptl_crystal_description     plate
_exptl_crystal_colour     orange
_exptl_crystal_size_max     0.28
_exptl_crystal_size_mid     0.14
_exptl_crystal_size_min     0.06
_exptl_crystal_density_diffrn     2.413
_exptl_crystal_density_meas     ?
_exptl_crystal_density_method     'not measured'
_exptl_crystal_F_000     1076
_exptl_absorpt_coefficient_mu     10.188
_exptl_absorpt_correction_type     analytical
_exptl_absorpt_process_details
;
(XPREP; Bruker, 2007)
;
_exptl_absorpt_correction_T_min     0.1626
_exptl_absorpt_correction_T_max     0.5800
_exptl_special_details
;
face-indexed absorption correction carried out with <i>XPREP</i> (Bruker, 2007)
;
_diffrn_ambient_temperature     90
_diffrn_radiation_type     MoK\a
_diffrn_radiation_wavelength     0.71073
_diffrn_radiation_source     'fine-focus sealed tube'
_diffrn_radiation_monochromator     graphite
_diffrn_measurement_device_type     'Bruker APEXII CCD area-detector'
_diffrn_measurement_method     'phi and omega scans'
_diffrn_detector_area_resol_mean     8.333
_diffrn_reflns_number     11692
_diffrn_reflns_av_R_equivalents     0.0630
_diffrn_reflns_av_sigmaI/netI     0.0704
_diffrn_reflns_theta_min     2.59
_diffrn_reflns_theta_max     31.01
_diffrn_reflns_theta_full     25.00
_diffrn_measured_fraction_theta_max     0.919
_diffrn_measured_fraction_theta_full     0.999
_diffrn_reflns_limit_h_min     -19
_diffrn_reflns_limit_h_max     17
_diffrn_reflns_limit_k_min     -14
_diffrn_reflns_limit_k_max     5
_diffrn_reflns_limit_l_min     -18
_diffrn_reflns_limit_l_max     18
_diffrn_standards_number     ?
_diffrn_standards_interval_count     ?
_diffrn_standards_interval_time     ?
_diffrn_standards_decay_%     ?
_refine_special_details
;
Refinement of <i>F</i>^2^ against ALL reflections. The weighted <i>R</i>-factor
<i>wR</i> and goodness of fit <i>S</i> are based on <i>F</i>^2^, conventional
<i>R</i>-factors <i>R</i> are based on <i>F</i>, with <i>F</i> set to zero for
negative <i>F</i>^2^. The threshold expression of <i>F</i>^2^ >
\s(<i>F</i>^2^) is used only for calculating <i>R</i>-factors(gt) <i>etc</i>.
and is not relevant to the choice of reflections for refinement.
<i>R</i>-factors based on <i>F</i>^2^ are statistically about twice as large
as those based on <i>F</i>, and <i>R</i>- factors based on ALL data will be
even larger.
;
_reflns_number_total     4695
_reflns_number_gt     3636
_reflns_threshold_expression     I>2sigma(I)
_refine_ls_structure_factor_coef     Fsqd
_refine_ls_matrix_type     full
_refine_ls_R_factor_all     0.0418
_refine_ls_R_factor_gt     0.0295
_refine_ls_wR_factor_gt     0.0553
_refine_ls_wR_factor_ref     0.0579
_refine_ls_goodness_of_fit_ref     0.889
_refine_ls_restrained_S_all     0.889
_refine_ls_number_reflns     4695
_refine_ls_number_parameters     235
_refine_ls_number_restraints     0
_refine_ls_hydrogen_treatment     constr
_refine_ls_weighting_scheme     calc
_refine_ls_weighting_details
         'calc w=1/[\s^2^(Fo^2^)+(0.0123P)^2^+0.0000P] where P=(Fo^2^+2Fc^2^)/3'
_atom_sites_solution_hydrogens     geom
_atom_sites_solution_primary     direct
_atom_sites_solution_secondary     difmap
_refine_ls_shift/su_max     0.001
_refine_ls_shift/su_mean     0.000
_refine_diff_density_max     2.243
_refine_diff_density_min     -1.572
_refine_ls_extinction_method     none
_refine_ls_extinction_coef     ?
loop_
    _atom_type_symbol
    _atom_type_description
    _atom_type_scat_dispersion_real
    _atom_type_scat_dispersion_imag
    _atom_type_scat_source
    'C' 'C' 0.0033 0.0016
                         'International Tables Vol C Tables 4.2.6.8 and 6.1.1.4'
    'H' 'H' 0.0000 0.0000
                         'International Tables Vol C Tables 4.2.6.8 and 6.1.1.4'
    'N' 'N' 0.0061 0.0033
                         'International Tables Vol C Tables 4.2.6.8 and 6.1.1.4'
    'O' 'O' 0.0106 0.0060
                         'International Tables Vol C Tables 4.2.6.8 and 6.1.1.4'
    'U' 'U' -9.6767 9.6646
                         'International Tables Vol C Tables 4.2.6.8 and 6.1.1.4'
_computing_data_collection
;
APEX2 (Bruker, 2007)
;
_computing_cell_refinement
;
SAINT (Bruker, 2007)
;
_computing_data_reduction
;
SAINT (Bruker, 2007)
;
_computing_structure_solution
;
SHELXS97 (Sheldrick, 2008)
;
_computing_structure_refinement
;
SHELXL97 (Sheldrick, 2008)
;
_computing_molecular_graphics
;
SHELXTL (Sheldrick, 2008)
;
_computing_publication_material
;
SHELXTL (Sheldrick, 2008) and PLATON (Spek, 2009)
;
loop_
    _atom_site_type_symbol
    _atom_site_label
    _atom_site_fract_x
    _atom_site_fract_y
    _atom_site_fract_z
    _atom_site_U_iso_or_equiv
    _atom_site_adp_type
    _atom_site_calc_flag
    _atom_site_refinement_flags
    _atom_site_occupancy
    _atom_site_symmetry_multiplicity
    _atom_site_disorder_assembly
    _atom_site_disorder_group
    U U1 0.387048(13) 0.333645(14) 0.466857(14) 0.00993(5) Uani d . 1 1 . .
    O O1 0.3311(3) 0.3633(3) 0.3151(3) 0.0176(7) Uani d . 1 1 . .
    O O2 0.4441(3) 0.2963(3) 0.6171(3) 0.0168(7) Uani d . 1 1 . .
    O O3 0.4596(3) 0.5439(3) 0.5073(4) 0.0306(10) Uani d . 1 1 . .
    O O4 0.2546(2) 0.4979(3) 0.4721(3) 0.0152(6) Uani d . 1 1 . .
    O O5 0.1152(3) 0.4243(3) 0.3199(3) 0.0242(8) Uani d . 1 1 . .
    O O6 0.1038(3) 0.6064(3) 0.4006(3) 0.0283(9) Uani d . 1 1 . .
    N N1 0.5298(3) 0.1823(3) 0.4461(3) 0.0126(7) Uani d . 1 1 . .
    N N2 0.3249(3) 0.1020(3) 0.3740(3) 0.0097(7) Uani d . 1 1 . .
    N N3 0.2240(3) 0.2190(3) 0.4857(3) 0.0129(7) Uani d . 1 1 . .
    N N4 0.1554(3) 0.5090(4) 0.3945(3) 0.0165(8) Uani d . 1 1 . .
    C C1 0.6361(4) 0.2172(4) 0.4933(4) 0.0142(9) Uani d . 1 1 . .
    H H1 0.6585 0.2851 0.5491 0.017 Uiso calc R 1 1 . .
    C C2 0.7141(4) 0.1591(4) 0.4644(4) 0.0147(9) Uani d . 1 1 . .
    H H2 0.7882 0.1858 0.5006 0.018 Uiso calc R 1 1 . .
    C C3 0.6820(4) 0.0616(4) 0.3821(4) 0.0157(9) Uani d . 1 1 . .
    H H3 0.7329 0.0226 0.3580 0.019 Uiso calc R 1 1 . .
    C C4 0.5733(3) 0.0215(4) 0.3351(4) 0.0146(9) Uani d . 1 1 . .
    H H4 0.5494 -0.0468 0.2797 0.018 Uiso calc R 1 1 . .
    C C5 0.5008(3) 0.0823(4) 0.3700(4) 0.0109(8) Uani d . 1 1 . .
    C C6 0.3841(3) 0.0422(4) 0.3258(4) 0.0116(8) Uani d . 1 1 . .
    C C7 0.3392(4) -0.0538(4) 0.2412(4) 0.0149(9) Uani d . 1 1 . .
    H H7 0.3831 -0.0977 0.2103 0.018 Uiso calc R 1 1 . .
    C C8 0.2299(4) -0.0839(4) 0.2032(4) 0.0163(9) Uani d . 1 1 . .
    H H8 0.1971 -0.1464 0.1436 0.020 Uiso calc R 1 1 . .
    C C9 0.1686(4) -0.0219(4) 0.2529(4) 0.0164(9) Uani d . 1 1 . .
    H H9 0.0934 -0.0415 0.2281 0.020 Uiso calc R 1 1 . .
    C C10 0.2192(3) 0.0695(4) 0.3396(4) 0.0108(8) Uani d . 1 1 . .
    C C11 0.1638(4) 0.1318(4) 0.4050(4) 0.0118(8) Uani d . 1 1 . .
    C C12 0.0579(4) 0.0988(4) 0.3906(4) 0.0173(10) Uani d . 1 1 . .
    H H12 0.0148 0.0396 0.3318 0.021 Uiso calc R 1 1 . .
    C C13 0.0181(4) 0.1539(5) 0.4633(5) 0.0229(11) Uani d . 1 1 . .
    H H13 -0.0543 0.1352 0.4530 0.027 Uiso calc R 1 1 . .
    C C14 0.0819(4) 0.2362(4) 0.5515(4) 0.0193(10) Uani d . 1 1 . .
    H H14 0.0564 0.2702 0.6052 0.023 Uiso calc R 1 1 . .
    C C15 0.1850(4) 0.2679(4) 0.5589(4) 0.0156(9) Uani d . 1 1 . .
    H H15 0.2293 0.3261 0.6179 0.019 Uiso calc R 1 1 . .
loop_
    _atom_site_aniso_label
    _atom_site_aniso_U_11
    _atom_site_aniso_U_22
    _atom_site_aniso_U_33
    _atom_site_aniso_U_12
    _atom_site_aniso_U_13
    _atom_site_aniso_U_23
    U1 0.01075(8) 0.00727(7) 0.01268(8) -0.00116(7) 0.00578(6) -0.00132(7)
    O1 0.0249(18) 0.0142(15) 0.0175(17) 0.0044(14) 0.0126(15) 0.0039(13)
    O2 0.0163(16) 0.0199(15) 0.0080(16) 0.0007(14) -0.0011(13) -0.0061(13)
    O3 0.0182(18) 0.0076(14) 0.075(3) 0.0007(14) 0.028(2) -0.0085(17)
    O4 0.0111(14) 0.0162(14) 0.0164(16) 0.0003(14) 0.0038(13) 0.0012(14)
    O5 0.0236(18) 0.0189(16) 0.023(2) 0.0019(15) 0.0024(16) -0.0031(15)
    O6 0.0224(19) 0.0228(17) 0.034(2) 0.0124(16) 0.0064(17) -0.0034(17)
    N1 0.0164(18) 0.0082(16) 0.0143(19) -0.0006(15) 0.0076(16) -0.0001(14)
    N2 0.0126(17) 0.0074(15) 0.0074(17) -0.0017(14) 0.0025(15) 0.0016(13)
    N3 0.0180(19) 0.0115(16) 0.0102(19) 0.0002(16) 0.0069(16) 0.0012(14)
    N4 0.0161(18) 0.0158(17) 0.017(2) 0.0033(18) 0.0066(16) 0.0043(17)
    C1 0.018(2) 0.0094(18) 0.016(2) -0.0009(18) 0.007(2) 0.0004(17)
    C2 0.016(2) 0.0102(18) 0.019(2) 0.0000(19) 0.0094(19) 0.0028(18)
    C3 0.022(2) 0.016(2) 0.014(2) 0.0001(19) 0.012(2) 0.0025(18)
    C4 0.018(2) 0.015(2) 0.010(2) 0.0022(18) 0.0046(18) 0.0002(17)
    C5 0.013(2) 0.0101(18) 0.008(2) 0.0009(17) 0.0025(17) 0.0038(16)
    C6 0.014(2) 0.0117(19) 0.009(2) 0.0030(17) 0.0043(18) 0.0006(16)
    C7 0.018(2) 0.015(2) 0.013(2) -0.0036(19) 0.0064(19) -0.0046(17)
    C8 0.022(2) 0.014(2) 0.009(2) -0.0040(19) 0.0031(19) -0.0054(17)
    C9 0.016(2) 0.018(2) 0.013(2) -0.0082(19) 0.0035(18) -0.0031(18)
    C10 0.013(2) 0.0084(18) 0.009(2) -0.0002(17) 0.0033(17) -0.0006(16)
    C11 0.014(2) 0.0091(18) 0.010(2) 0.0002(17) 0.0036(17) 0.0012(16)
    C12 0.017(2) 0.016(2) 0.019(3) -0.0022(19) 0.007(2) 0.0003(19)
    C13 0.014(2) 0.026(2) 0.032(3) -0.004(2) 0.013(2) -0.002(2)
    C14 0.024(3) 0.017(2) 0.023(3) -0.001(2) 0.016(2) -0.0033(19)
    C15 0.021(2) 0.013(2) 0.013(2) -0.0002(19) 0.0074(19) -0.0010(17)
_geom_special_details
;
All e.s.d.'s (except the e.s.d. in the dihedral angle between two l.s. planes)
are estimated using the full covariance matrix. The cell e.s.d.'s are taken
into account individually in the estimation of e.s.d.'s in distances, angles
and torsion angles; correlations between e.s.d.'s in cell parameters are only
used when they are defined by crystal symmetry. An approximate (isotropic)
treatment of cell e.s.d.'s is used for estimating e.s.d.'s involving l.s.
planes.
;
loop_
    _geom_bond_atom_site_label_1
    _geom_bond_atom_site_label_2
    _geom_bond_site_symmetry_2
    _geom_bond_distance
    _geom_bond_publ_flag
    U1 O1 . 1.777(3) y
    U1 O2 . 1.775(3) y
    U1 O3 . 2.340(3) y
    U1 O3 3_666 2.325(3) y
    U1 O4 . 2.479(3) y
    U1 N1 . 2.574(3) y
    U1 N2 . 2.634(3) y
    U1 N3 . 2.593(3) y
    O3 O3 3_666 1.485(6) y
    O3 U1 3_666 2.325(3) ?
    O4 N4 . 1.295(5) y
    O5 N4 . 1.232(5) y
    O6 N4 . 1.240(4) y
    N1 C1 . 1.351(6) ?
    N1 C5 . 1.351(5) ?
    N2 C6 . 1.342(5) ?
    N2 C10 . 1.347(5) ?
    N3 C15 . 1.343(5) ?
    N3 C11 . 1.348(5) ?
    C1 C2 . 1.386(6) ?
    C1 H1 . 0.9500 ?
    C2 C3 . 1.380(6) ?
    C2 H2 . 0.9500 ?
    C3 C4 . 1.395(6) ?
    C3 H3 . 0.9500 ?
    C4 C5 . 1.380(6) ?
    C4 H4 . 0.9500 ?
    C5 C6 . 1.492(6) ?
    C6 C7 . 1.397(6) ?
    C7 C8 . 1.381(6) ?
    C7 H7 . 0.9500 ?
    C8 C9 . 1.388(6) ?
    C8 H8 . 0.9500 ?
    C9 C10 . 1.391(6) ?
    C9 H9 . 0.9500 ?
    C10 C11 . 1.476(6) ?
    C11 C12 . 1.404(6) ?
    C12 C13 . 1.369(6) ?
    C12 H12 . 0.9500 ?
    C13 C14 . 1.380(7) ?
    C13 H13 . 0.9500 ?
    C14 C15 . 1.393(6) ?
    C14 H14 . 0.9500 ?
    C15 H15 . 0.9500 ?
loop_
    _geom_contact_atom_site_label_1
    _geom_contact_atom_site_label_2
    _geom_contact_distance
    _geom_contact_site_symmetry_1
    _geom_contact_site_symmetry_2
    _geom_contact_publ_flag
    Cg(C1--C5/N1) Cg(C6--C10/N2) 3.659(3) . 3_656 n
loop_
    _geom_angle_atom_site_label_1
    _geom_angle_atom_site_label_2
    _geom_angle_atom_site_label_3
    _geom_angle_site_symmetry_1
    _geom_angle_site_symmetry_3
    _geom_angle
    _geom_angle_publ_flag
    O1 U1 O2 . . 177.31(13) y
    O1 U1 O3 . . 91.64(14) y
    O1 U1 O3 . 3_666 90.58(14) y
    O1 U1 O4 . . 85.85(12) y
    O2 U1 O3 . . 90.58(14) ?
    O2 U1 O3 . 3_666 90.28(15) ?
    O2 U1 O4 . . 96.43(12) ?
    O3 U1 O3 3_666 . 37.12(13) y
    O3 U1 O4 . . 66.75(10) y
    O3 U1 O4 3_666 . 103.66(10) ?
    O1 U1 N1 . . 89.42(13) y
    O2 U1 N1 . . 88.43(13) ?
    O3 U1 N1 . . 108.56(10) ?
    O3 U1 N1 3_666 . 71.44(10) y
    O4 U1 N1 . . 173.19(10) ?
    O1 U1 N2 . . 76.01(12) y
    O2 U1 N2 . . 101.52(12) ?
    O3 U1 N2 . . 163.57(12) ?
    O3 U1 N2 3_666 . 130.60(10) ?
    O4 U1 N2 . . 121.97(10) ?
    O1 U1 N3 . . 100.67(13) y
    O2 U1 N3 . . 78.83(13) ?
    O3 U1 N3 . . 133.88(11) ?
    O3 U1 N3 3_666 . 166.46(13) ?
    O4 U1 N3 . . 70.03(11) y
    N1 U1 N2 . . 61.29(11) y
    N1 U1 N3 . . 115.77(11) ?
    N2 U1 N3 . . 60.44(11) y
    O3 O3 U1 3_666 3_666 72.0(2) ?
    O3 O3 U1 3_666 . 70.9(2) ?
    U1 O3 U1 3_666 . 142.88(13) ?
    N4 O4 U1 . . 124.6(3) ?
    C1 N1 C5 . . 117.1(4) ?
    C1 N1 U1 . . 119.7(3) ?
    C5 N1 U1 . . 121.8(3) ?
    C6 N2 C10 . . 119.3(4) ?
    C6 N2 U1 . . 118.7(3) ?
    C10 N2 U1 . . 117.7(3) ?
    C11 N3 C15 . . 119.2(4) ?
    C11 N3 U1 . . 119.9(3) ?
    C15 N3 U1 . . 119.1(3) ?
    O4 N4 O5 . . 120.4(4) ?
    O4 N4 O6 . . 116.9(4) ?
    O5 N4 O6 . . 122.7(4) ?
    N1 C1 C2 . . 123.4(4) ?
    N1 C1 H1 . . 118.3 ?
    C2 C1 H1 . . 118.3 ?
    C3 C2 C1 . . 118.7(4) ?
    C3 C2 H2 . . 120.7 ?
    C1 C2 H2 . . 120.7 ?
    C2 C3 C4 . . 118.7(4) ?
    C2 C3 H3 . . 120.7 ?
    C4 C3 H3 . . 120.7 ?
    C5 C4 C3 . . 119.2(4) ?
    C5 C4 H4 . . 120.4 ?
    C3 C4 H4 . . 120.4 ?
    N1 C5 C4 . . 122.8(4) ?
    N1 C5 C6 . . 115.1(4) ?
    C4 C5 C6 . . 122.1(4) ?
    N2 C6 C7 . . 121.7(4) ?
    N2 C6 C5 . . 115.9(4) ?
    C7 C6 C5 . . 122.4(4) ?
    C8 C7 C6 . . 118.9(4) ?
    C8 C7 H7 . . 120.5 ?
    C6 C7 H7 . . 120.5 ?
    C7 C8 C9 . . 119.4(4) ?
    C7 C8 H8 . . 120.3 ?
    C9 C8 H8 . . 120.3 ?
    C8 C9 C10 . . 118.7(4) ?
    C8 C9 H9 . . 120.6 ?
    C10 C9 H9 . . 120.6 ?
    N2 C10 C9 . . 121.8(4) ?
    N2 C10 C11 . . 115.3(4) ?
    C9 C10 C11 . . 122.8(4) ?
    N3 C11 C12 . . 121.2(4) ?
    N3 C11 C10 . . 115.4(4) ?
    C12 C11 C10 . . 123.3(4) ?
    C13 C12 C11 . . 118.4(4) ?
    C13 C12 H12 . . 120.8 ?
    C11 C12 H12 . . 120.8 ?
    C12 C13 C14 . . 120.9(4) ?
    C12 C13 H13 . . 119.6 ?
    C14 C13 H13 . . 119.6 ?
    C13 C14 C15 . . 117.7(4) ?
    C13 C14 H14 . . 121.2 ?
    C15 C14 H14 . . 121.2 ?
    N3 C15 C14 . . 122.4(4) ?
    N3 C15 H15 . . 118.8 ?
    C14 C15 H15 . . 118.8 ?
loop_
    _geom_hbond_atom_site_label_D
    _geom_hbond_atom_site_label_H
    _geom_hbond_atom_site_label_A
    _geom_hbond_site_symmetry_A
    _geom_hbond_distance_DH
    _geom_hbond_distance_HA
    _geom_hbond_distance_DA
    _geom_hbond_angle_DHA
    C1 H1 O3 3_666 0.95 2.28 2.773(6) 112
    C1 H1 O4 3_666 0.95 2.59 3.225(5) 125
    C2 H2 O6 3_666 0.95 2.59 3.357(6) 137
    C3 H3 O1 2_645 0.95 2.58 3.176(6) 121
    C4 H4 O1 2_645 0.95 2.55 3.162(6) 122
    C12 H12 O5 2_545 0.95 2.32 3.256(6) 169
    C14 H14 O6 3_566 0.95 2.48 3.246(7) 138
    C15 H15 Cg2 4_566 0.95 2.62 3.512(5) 157
_iucr_refine_instructions_details
;
TITL kawav38_ff in P2(1)/c
CELL 0.71073  13.4924  10.2791  12.6977  90.000 114.691  90.000
ZERR    2.00   0.0011   0.0008   0.0010   0.000   0.001   0.000
LATT 1
SYMM -X, 0.5+Y, 0.5-Z
SFAC C  H  N  O  U
UNIT 60 44 16 24 4
omit 1 0 0
L.S. 4
ACTA 50
bond $h
FMAP 2
PLAN 20
size 0.28 0.14 0.06
eqiv $1 -x+1, -y+1, -z+1
mpla U1 O1 O2
mpla N1 > N3 C1 > C15
mpla U1 O3 O3_$1 O4 N1 > N3
htab
TEMP -183
WGHT    0.012300
FVAR       0.25645
MOLE 1
U1    5    0.387048    0.333645    0.466857    11.00000    0.01075    0.00727 =
         0.01268   -0.00132    0.00578   -0.00116
O1    4    0.331090    0.363331    0.315142    11.00000    0.02493    0.01421 =
         0.01748    0.00389    0.01261    0.00437
O2    4    0.444058    0.296297    0.617092    11.00000    0.01632    0.01992 =
         0.00802   -0.00615   -0.00109    0.00073
O3    4    0.459635    0.543903    0.507299    11.00000    0.01822    0.00762 =
         0.07473   -0.00852    0.02813    0.00068
O4    4    0.254647    0.497910    0.472115    11.00000    0.01109    0.01616 =
         0.01640    0.00123    0.00378    0.00026
O5    4    0.115248    0.424324    0.319943    11.00000    0.02359    0.01893 =
         0.02278   -0.00307    0.00236    0.00189
O6    4    0.103795    0.606397    0.400626    11.00000    0.02238    0.02285 =
         0.03423   -0.00335    0.00642    0.01240
N1    3    0.529835    0.182284    0.446068    11.00000    0.01642    0.00824 =
         0.01435   -0.00007    0.00759   -0.00062
N2    3    0.324896    0.102016    0.373965    11.00000    0.01257    0.00739 =
         0.00738    0.00163    0.00252   -0.00166
N3    3    0.224042    0.219009    0.485654    11.00000    0.01799    0.01149 =
         0.01025    0.00121    0.00692    0.00023
N4    3    0.155370    0.508991    0.394467    11.00000    0.01607    0.01582 =
         0.01721    0.00431    0.00660    0.00328
C1    1    0.636072    0.217220    0.493250    11.00000    0.01823    0.00937 =
         0.01553    0.00038    0.00749   -0.00094
AFIX  43
H1    2    0.658471    0.285142    0.549090    11.00000   -1.20000
AFIX   0
C2    1    0.714070    0.159093    0.464403    11.00000    0.01646    0.01023 =
         0.01935    0.00285    0.00941    0.00001
AFIX  43
H2    2    0.788178    0.185816    0.500551    11.00000   -1.20000
AFIX   0
C3    1    0.681962    0.061617    0.382123    11.00000    0.02170    0.01624 =
         0.01352    0.00248    0.01176    0.00014
AFIX  43
H3    2    0.732877    0.022599    0.357993    11.00000   -1.20000
AFIX   0
C4    1    0.573268    0.021545    0.335112    11.00000    0.01764    0.01519 =
         0.00989    0.00024    0.00458    0.00219
AFIX  43
H4    2    0.549394   -0.046764    0.279700    11.00000   -1.20000
AFIX   0
C5    1    0.500819    0.082277    0.370027    11.00000    0.01296    0.01006 =
         0.00779    0.00381    0.00245    0.00093
C6    1    0.384099    0.042161    0.325756    11.00000    0.01361    0.01168 =
         0.00917    0.00059    0.00432    0.00298
C7    1    0.339181   -0.053831    0.241172    11.00000    0.01771    0.01463 =
         0.01251   -0.00456    0.00641   -0.00358
AFIX  43
H7    2    0.383069   -0.097742    0.210267    11.00000   -1.20000
AFIX   0
C8    1    0.229947   -0.083861    0.203205    11.00000    0.02157    0.01438 =
         0.00948   -0.00541    0.00311   -0.00402
AFIX  43
H8    2    0.197086   -0.146400    0.143586    11.00000   -1.20000
AFIX   0
C9    1    0.168568   -0.021897    0.252891    11.00000    0.01562    0.01836 =
         0.01271   -0.00313    0.00353   -0.00818
AFIX  43
H9    2    0.093367   -0.041531    0.228107    11.00000   -1.20000
AFIX   0
C10   1    0.219235    0.069479    0.339645    11.00000    0.01319    0.00842 =
         0.00938   -0.00062    0.00327   -0.00024
C11   1    0.163751    0.131830    0.405001    11.00000    0.01439    0.00908 =
         0.01032    0.00117    0.00359    0.00024
C12   1    0.057857    0.098804    0.390632    11.00000    0.01731    0.01583 =
         0.01858    0.00026    0.00718   -0.00221
AFIX  43
H12   2    0.014804    0.039626    0.331836    11.00000   -1.20000
AFIX   0
C13   1    0.018146    0.153887    0.463334    11.00000    0.01371    0.02640 =
         0.03187   -0.00159    0.01282   -0.00406
AFIX  43
H13   2   -0.054304    0.135189    0.452993    11.00000   -1.20000
AFIX   0
C14   1    0.081931    0.236232    0.551474    11.00000    0.02424    0.01689 =
         0.02265   -0.00328    0.01574   -0.00082
AFIX  43
H14   2    0.056404    0.270164    0.605225    11.00000   -1.20000
AFIX   0
C15   1    0.185010    0.267854    0.558880    11.00000    0.02118    0.01276 =
         0.01318   -0.00104    0.00744   -0.00020
AFIX  43
H15   2    0.229309    0.326082    0.617868    11.00000   -1.20000
HKLF 4
REM  kawav38_ff in P2(1)/c
REM R1 =  0.0295 for   3636 Fo > 4sig(Fo)  and  0.0418 for all   4695 data
REM    235 parameters refined using      0 restraints
END
WGHT      0.0123      0.0000
REM Highest difference peak  2.243,  deepest hole -1.572,  1-sigma level  0.212
Q1    1   0.3241  0.3396  0.4419  11.00000  0.05    2.24
Q2    1   0.4491  0.3361  0.4858  11.00000  0.05    2.15
Q3    1   0.3862  0.4028  0.4926  11.00000  0.05    1.51
Q4    1   0.3199  0.3360  0.3933  11.00000  0.05    1.50
Q5    1   0.3141  0.4408  0.4775  11.00000  0.05    1.43
Q6    1   0.5242  0.5563  0.5528  11.00000  0.05    1.32
Q7    1   0.3813  0.2639  0.4510  11.00000  0.05    1.24
Q8    1   0.4807  0.2531  0.4489  11.00000  0.05    1.16
Q9    1   0.3005  0.2268  0.4853  11.00000  0.05    1.00
Q10   1   0.5427  0.5761  0.5190  11.00000  0.05    0.94
Q11   1   0.4720  0.2164  0.6497  11.00000  0.05    0.82
Q12   1   0.3403  0.3198  0.5268  11.00000  0.05    0.79
Q13   1   0.4427  0.3277  0.4120  11.00000  0.05    0.76
Q14   1   0.4240  0.2227  0.4757  11.00000  0.05    0.75
Q15   1   0.7959  0.1678  0.3643  11.00000  0.05    0.70
Q16   1   0.1276  0.0842  0.5305  11.00000  0.05    0.70
Q17   1   0.0181  0.2401  0.4445  11.00000  0.05    0.68
Q18   1   0.2900  0.1755  0.4327  11.00000  0.05    0.67
Q19   1   0.1808  0.1196  0.3305  11.00000  0.05    0.66
Q20   1   0.2110 -0.0018  0.3471  11.00000  0.05    0.65
;
data_global
_journal_date_recd_electronic     2015-03-31
_journal_date_accepted     2015-04-22
_journal_name_full     'Acta Crystallographica, Section E'
_journal_year     2015
_journal_volume     71
_journal_issue      5
_journal_page_first     m122
_journal_page_last     m123
_journal_paper_category     HM
_journal_paper_doi     10.1107/S2056989015007987
_journal_coeditor_code     CQ2015
_publ_contact_author_name     'Dr Takafumi Kitazawa'
_publ_contact_author_address
;
Department of Chemistry,
Faculty of Science, Toho University,
2-2-1 Miyama, Funabashi, Chiba 274-8510, Japan
Research Center for Materials with Integrated Properties,
Toho University,
Miyama, Funabashi, Chiba 274-8510, Japan
;
_publ_contact_author_email     kitazawa@chem.sci.toho-u.ac.jp
_publ_contact_author_fax     ?
_publ_contact_author_phone     '+81 47 472 5077'
_publ_section_title
;\
Crystal structure of
\m-peroxido-\k^4^<i>O</i>^1^,<i>O</i>^2^:<i>O</i>^1'^,<i>O</i>^2'^-\
bis[(nitrato-\k<i>O</i>)(2,2':6',2''-terpyridine-\k^3^<i>N</i>,<i>N</i>',\
<i>N</i>'')dioxidouranium(VI)]
;
loop_
    _publ_author_name
    _publ_author_address
    'Kawasaki, Takeshi'
;
Department of Chemistry,
Faculty of Science, Toho University,
2-2-1 Miyama, Funabashi, Chiba 274-8510, Japan
;
    'Kitazawa, Takafumi'
;
Department of Chemistry,
Faculty of Science, Toho University,
2-2-1 Miyama, Funabashi, Chiba 274-8510, Japan
Research Center for Materials with Integrated Properties,
Toho University,
Miyama, Funabashi, Chiba 274-8510, Japan
;
