# Supplementary material for: Crystal structure of μ-peroxido-κ4 O 1,O 2:O 1′,O 2′-bis­[(nitrato-κO)(2,2′:6′,2′′-terpyridine-κ3 N,N′,N′′)dioxidouranium(VI)]
Source: Acta Crystallogr E Crystallogr Commun. 2015 Apr 25;71(Pt 5):m122–3. doi: 10.1107/S2056989015007987 (PMC4420076; doi:10.1107/S2056989015007987)
Supplement: Supplementary file 2 [file e-71-0m122-Isup2.hkl]

# 
# h,k,l, Fc-squared, Fo-squared, sigma(Fo-squared) and status flag 
# 
data_I
_shelx_title ' kawav38_ff in P2(1)/c' 
_shelx_refln_list_code          4 
_shelx_F_calc_maximum      372.88 
_exptl_crystal_F_000      1076.00 
_reflns_d_resolution_high  0.6898 
 
loop_ 
 _symmetry_equiv_pos_as_xyz 
 'x, y, z' 
 '-x, y+1/2, -z+1/2' 
 '-x, -y, -z' 
 'x, -y-1/2, z-1/2' 
 
_cell_length_a    13.4924 
_cell_length_b    10.2791 
_cell_length_c    12.6977 
_cell_angle_alpha  90.000 
_cell_angle_beta  114.691 
_cell_angle_gamma  90.000 
 
_shelx_F_squared_multiplier     1.000 
 
loop_ 
 _refln_index_h 
 _refln_index_k 
 _refln_index_l 
 _refln_F_squared_calc 
 _refln_F_squared_meas 
 _refln_F_squared_sigma 
 _refln_observed_status 
   2   0   0       34.86      136.64     31.27 o 
   3   0   0    11920.91    11626.06    231.05 o 
   4   0   0    72623.98    66055.52    860.15 o 
   5   0   0    43328.28    40653.14    801.10 o 
   6   0   0     7125.86     6764.30    236.91 o 
   7   0   0     6245.23     6753.78    252.22 o 
   8   0   0    25303.35    24541.71    488.43 o 
   9   0   0    23580.06    23458.08    765.72 o 
  10   0   0    10709.74    10768.23    361.58 o 
  11   0   0       17.91       39.34    108.18 o 
  12   0   0     6339.05     7095.20    436.92 o 
  13   0   0    23485.03    24725.55    811.63 o 
  14   0   0    16127.80    16426.84   1056.91 o 
  15   0   0      940.50     1163.34    408.71 o 
  16   0   0     1196.49     1715.14    489.30 o 
  17   0   0     8512.23    11025.83    996.24 o 
   1   1   0    54681.98    55905.20   1609.08 o 
   2   1   0    41508.56    43021.14   2814.23 o 
   3   1   0    51517.92    50106.45   3474.75 o 
   4   1   0     6759.47     6556.57    152.45 o 
   5   1   0     5960.15     5700.28    145.27 o 
   6   1   0    47107.43    44603.04    890.17 o 
   7   1   0    27707.45    26393.43    346.88 o 
   8   1   0    10641.96    10691.09    265.57 o 
   9   1   0       13.69       45.39     54.37 o 
  10   1   0     7806.74     7977.45    253.63 o 
  11   1   0    16035.95    15887.37    504.27 o 
  12   1   0    11203.83    11964.92    393.67 o 
  13   1   0      855.43     1093.39    202.97 o 
  14   1   0     3975.14     4186.04    338.01 o 
  15   1   0    10629.89    12362.76    769.00 o 
  16   1   0    10391.21    11812.55    976.78 o 
  17   1   0     1830.99     2540.17    598.32 o 
   0   2   0     3723.48     3714.84    129.02 o 
   1   2   0     9887.47    10071.49    238.63 o 
   2   2   0     2648.25     2919.02    137.68 o 
   3   2   0     8330.44     8834.22    525.59 o 
   4   2   0    11713.49    12003.95    737.63 o 
   5   2   0    18191.36    17971.21    752.73 o 
   6   2   0     3125.27     2841.22    141.35 o 
   7   2   0     2554.06     2505.19    150.18 o 
   8   2   0     4076.85     4068.35    176.60 o 
   9   2   0     7922.25     7936.47    249.20 o 
  10   2   0     5487.81     5483.23    291.70 o 
  11   2   0      212.18      303.50    114.49 o 
  12   2   0     4134.56     4541.24    539.71 o 
  13   2   0     4632.42     4948.73    411.42 o 
  14   2   0     1843.62     2210.64    337.09 o 
  15   2   0      432.70      480.32    220.19 o 
  16   2   0      253.68      336.95    336.19 o 
   1   3   0      609.97      627.10     55.67 o 
   2   3   0      577.13      696.98     60.06 o 
   3   3   0       25.10       61.91     34.93 o 
   4   3   0     1934.39     1959.39    107.83 o 
   5   3   0     2413.53     2666.57    251.89 o 
   6   3   0      509.70      685.23     98.94 o 
   7   3   0       37.67       63.58     61.75 o 
   8   3   0      333.63      304.59     82.36 o 
   9   3   0      425.88      411.80     96.55 o 
  10   3   0        1.11       70.58     88.09 o 
  11   3   0      101.46       99.34    141.00 o 
  12   3   0       99.12      179.85    153.77 o 
  13   3   0       60.47      -17.89    184.44 o 
  14   3   0      109.35      233.29    177.34 o 
  15   3   0       25.96      155.53    193.31 o 
  16   3   0        3.58      -28.11    177.95 o 
   0   4   0    14425.84    15165.88    549.21 o 
   1   4   0     5575.32     5411.91    200.29 o 
   2   4   0     1095.55     1076.27     80.15 o 
   3   4   0    14117.19    15617.35    708.33 o 
   4   4   0    15619.38    16864.90    874.86 o 
   5   4   0     3299.78     3074.78    292.77 o 
   6   4   0      300.91      236.33     72.15 o 
   7   4   0     1442.77     1522.47    146.64 o 
   8   4   0     6531.44     6220.39    444.22 o 
   9   4   0     5594.53     4904.78    282.93 o 
  10   4   0     6469.35     5924.50    697.91 o 
  11   4   0      604.24      383.53    185.75 o 
  12   4   0     2487.00     2812.42    363.68 o 
  13   4   0     3366.08     2943.19    382.11 o 
  14   4   0     3369.02     4093.50    447.83 o 
  15   4   0      445.00      503.94    350.33 o 
  16   4   0      233.10      132.81    199.06 o 
  17   4   0     1591.87     1828.87    518.19 o 
   1   5   0    21933.64    21088.85    868.07 o 
   2   5   0    66224.27    63663.54   4803.86 o 
   3   5   0    32329.86    34179.77   1073.56 o 
   4   5   0     2552.95     2564.81    135.85 o 
   5   5   0    10757.19    11685.48   1106.10 o 
   6   5   0    23852.53    26004.69   2391.13 o 
   7   5   0    13259.35    13653.16   1555.59 o 
   8   5   0     8485.71     9111.66    785.58 o 
   9   5   0      930.91     1111.09    232.11 o 
  10   5   0     7820.37     7245.54    477.21 o 
  11   5   0    10436.45     9923.50    574.65 o 
  12   5   0     8459.83     8088.87    543.38 o 
  13   5   0     1596.02     1389.65    307.45 o 
  14   5   0     3291.89     3679.56    443.87 o 
  15   5   0     7924.36     9246.71    641.70 o 
  16   5   0     7262.58     7394.40    799.33 o 
   0   6   0    42602.86    43329.96    661.57 o 
   1   6   0    37534.98    37870.16    879.18 o 
   2   6   0      958.01     1077.79     89.62 o 
   3   6   0    13589.34    13747.12    833.32 o 
   4   6   0    32319.16    30352.43   2699.81 o 
   5   6   0    43355.62    46562.39   2525.08 o 
   6   6   0     5785.90     5998.08    390.74 o 
   7   6   0      192.54      261.25    129.37 o 
   8   6   0    21289.06    20203.70    711.28 o 
   9   6   0    35451.16    28689.52   3754.98 o 
  10   6   0     6726.88     6095.54    454.19 o 
  11   6   0      188.27      -20.44    154.18 o 
  12   6   0     6189.98     5536.81    474.82 o 
  13   6   0    16057.55    15721.02    796.57 o 
  14   6   0    10537.23    10806.45    687.06 o 
  15   6   0     1574.54     1703.42    368.46 o 
   1   7   0     6518.13     6520.18    200.79 o 
   2   7   0    29481.56    29691.27    567.94 o 
   3   7   0    20392.18    21372.81    748.22 o 
   4   7   0     2567.01     2745.02    166.78 o 
   5   7   0     4091.80     4258.83    227.08 o 
   6   7   0    25318.06    22392.65    690.97 o 
   7   7   0    38422.76    34678.72   1464.79 o 
   8   7   0     7934.61     7646.69    668.57 o 
   9   7   0      384.04      595.44    207.60 o 
  10   7   0     6391.56     5783.23    464.71 o 
  11   7   0    18401.40    17120.35    786.19 o 
  12   7   0     6277.11     5868.49    505.00 o 
  13   7   0      221.82      136.30    198.09 o 
  14   7   0     3035.95     3549.83    481.99 o 
   0   8   0     9464.94     9842.10    391.00 o 
   1   8   0    12446.46    12775.73    298.57 o 
   2   8   0     1620.64     1728.42    159.66 o 
   3   8   0     1863.63     1980.22    138.85 o 
   4   8   0     4406.83     4570.01    431.09 o 
   5   8   0     5644.53     5554.53    398.91 o 
   6   8   0     1662.66     1781.28    260.79 o 
   7   8   0     1007.09      814.35    206.89 o 
   8   8   0     4363.80     4347.12    391.35 o 
   9   8   0     2409.06     2168.92    330.43 o 
  10   8   0     3529.34     3020.80    401.07 o 
  11   8   0      149.57      104.18    164.03 o 
  12   8   0     3612.64     3266.10    447.45 o 
  13   8   0     3392.59     3529.97    525.11 o 
  14   8   0     1803.82     1341.39    483.52 o 
   1   9   0        7.80       68.86     61.32 o 
   2   9   0       80.57       56.45     62.04 o 
   3   9   0       62.36      100.95     66.07 o 
   4   9   0      289.55      274.60    105.36 o 
   5   9   0      241.96      197.43    143.13 o 
   6   9   0      490.65      579.74    186.23 o 
   7   9   0        7.98        8.97    126.21 o 
   8   9   0       59.74       53.93    156.37 o 
   9   9   0      115.38      158.12    173.33 o 
  10   9   0      218.46      111.43    279.55 o 
  11   9   0       58.26      -58.34    166.46 o 
  12   9   0       20.83      -67.75    183.08 o 
  13   9   0      154.74      157.84    233.26 o 
   0  10   0     6344.97     6837.34    369.03 o 
   1  10   0     4769.72     4921.46    223.08 o 
   2  10   0      124.85      213.08     85.52 o 
   3  10   0     3867.84     3983.84    259.30 o 
   4  10   0     6700.32     6718.38    332.96 o 
   5  10   0     5933.88     6185.56    334.45 o 
   6  10   0      251.01      173.76    118.73 o 
   7  10   0      357.19      245.02    174.80 o 
   8  10   0     2685.46     2663.62    373.69 o 
   9  10   0     4408.95     4002.18    458.14 o 
  10  10   0     2858.52     2669.40    419.66 o 
  11  10   0       77.38      120.58    217.48 o 
  12  10   0     2026.40     1858.67    542.21 o 
   1  11   0     7667.67     8019.94    355.83 o 
   2  11   0    11287.12    11456.17    427.04 o 
   3  11   0    15783.63    16489.19    520.51 o 
   4  11   0     2577.64     2657.08    251.63 o 
   5  11   0     3210.60     3322.86    287.40 o 
   6  11   0    12674.91    12693.52    507.96 o 
   7  11   0    14846.41    14365.56    608.92 o 
   8  11   0     3870.40     4014.45    354.59 o 
   9  11   0      221.93      -43.22    183.23 o 
  10  11   0     5633.99     4738.05    927.44 o 
   0  12   0    20237.95    21028.97   1043.07 o 
   1  12   0     7583.93     8130.21    382.46 o 
   2  12   0      206.07      266.80    137.48 o 
   3  12   0     4127.10     4603.75    321.29 o 
   4  12   0    11614.34    12513.21    606.44 o 
   5  12   0    11173.43    11123.12    489.27 o 
   6  12   0     4008.80     4078.47    345.98 o 
   7  12   0      953.77      773.66    217.05 o 
   8  12   0    11371.27    11475.94    709.41 o 
   9  12   0    14163.46    13348.46    929.18 o 
   1  13   0     3516.84     3677.89    383.70 o 
   2  13   0    14138.82    13882.19    667.50 o 
   3  13   0     8658.36     9013.26    452.19 o 
   4  13   0       69.44      -28.25    139.78 o 
   5  13   0     2063.63     2130.14    288.50 o 
   6  13   0     8794.30     9208.77    627.47 o 
   7  13   0     8195.67     8384.79    629.33 o 
   0  14   0     1901.89     2758.21    542.97 o 
   1  14   0     2298.87     2671.63    377.66 o 
   2  14   0      955.47      738.44    245.24 o 
   3  14   0      888.88     1166.69    295.86 o 
   4  14   0     3053.17     4052.01    668.87 o 
   5  14   0     1700.03     2380.82    578.10 o 
 -17   1   1     2378.12     3696.06    655.04 o 
 -16   1   1       94.27      -85.76    227.92 o 
 -15   1   1     1446.82     1914.75    341.93 o 
 -14   1   1     5140.73     6018.17    365.75 o 
 -13   1   1     4189.32     4508.44    307.87 o 
 -12   1   1     2410.50     2497.12    202.84 o 
 -11   1   1       27.81       23.07     59.10 o 
 -10   1   1     1837.68     1763.25    126.66 o 
  -9   1   1     5945.23     5945.63    219.56 o 
  -8   1   1     8458.54     8235.83    209.58 o 
  -7   1   1      956.14     1057.00     93.51 o 
  -6   1   1     2012.18     1827.03     98.21 o 
  -5   1   1    13288.13    12663.24    282.53 o 
  -4   1   1    25679.26    25584.54    723.04 o 
  -3   1   1     2368.17     2471.68     79.29 o 
  -2   1   1      683.33      756.60     48.68 o 
  -1   1   1     8388.58     7855.16    707.61 o 
   0   1   1    19572.04    17095.23    382.93 o 
   1   1   1    11505.17    11646.46   1226.22 o 
   2   1   1      149.49      169.09     41.83 o 
   3   1   1     5699.12     5851.89    215.67 o 
   4   1   1    16125.40    15690.01    434.74 o 
   5   1   1     6903.41     6986.83    204.87 o 
   6   1   1    13452.73    13671.20    324.97 o 
   7   1   1     2392.43     2437.01    134.80 o 
   8   1   1    13009.07    13058.39    290.62 o 
   9   1   1     6078.93     5776.63    262.19 o 
  10   1   1     1188.68     1217.18    157.59 o 
  11   1   1     1384.64     1484.01    175.19 o 
  12   1   1     1942.72     2324.90    216.08 o 
  13   1   1     4647.11     5400.70    451.35 o 
  14   1   1     4788.21     5582.65    447.33 o 
  15   1   1      126.93      180.03    298.93 o 
  16   1   1      578.76      736.23    404.91 o 
 -17   2   1     1887.54     2121.87    553.47 o 
 -16   2   1     7901.40    10199.28    913.98 o 
 -15   2   1     7432.60     8672.56    550.51 o 
 -14   2   1      433.87      602.72    210.30 o 
 -13   2   1     1033.24     1328.30    259.24 o 
 -12   2   1    13167.84    14337.99    622.80 o 
 -11   2   1    21460.18    21514.67   1320.79 o 
 -10   2   1    11896.97    12059.19    309.74 o 
  -9   2   1       11.83       93.20     84.13 o 
  -8   2   1    21735.91    20614.47    642.10 o 
  -7   2   1    39608.63    38056.45    874.40 o 
  -6   2   1    19677.26    18755.77    488.23 o 
  -5   2   1     2386.32     2381.83    121.73 o 
  -4   2   1    19717.77    18938.19    273.89 o 
  -3   2   1    53783.93    57384.81   3168.39 o 
  -2   2   1   118320.17   117074.33   3884.22 o 
  -1   2   1    14247.75    12894.20   1428.83 o 
   0   2   1      100.45      115.22     25.88 o 
   1   2   1    31804.88    31995.99   1271.67 o 
   2   2   1    73770.23    74432.98   4593.00 o 
   3   2   1    19329.28    19426.78   1376.52 o 
   4   2   1        9.08       20.03     40.15 o 
   5   2   1    15590.07    15409.38   1090.45 o 
   6   2   1    26795.67    25933.95   1120.87 o 
   7   2   1    25284.52    23976.00    445.25 o 
   8   2   1     3443.07     3099.07    175.48 o 
   9   2   1     1056.05     1102.98    163.86 o 
  10   2   1    16385.82    17049.81    573.17 o 
  11   2   1    18504.04    19645.64    953.14 o 
  12   2   1     6018.68     6251.46    451.60 o 
  13   2   1       23.88       51.62    144.92 o 
  14   2   1     4116.01     5033.24    450.62 o 
  15   2   1    10714.04    12627.75    681.53 o 
  16   2   1     5792.33     6917.11    805.87 o 
 -17   3   1     5603.58     6895.67    818.19 o 
 -16   3   1      831.56     1132.95    289.00 o 
 -15   3   1     3710.08     4297.42    852.93 o 
 -14   3   1    14060.81    14252.43    988.86 o 
 -13   3   1    11748.15    12120.20    621.15 o 
 -12   3   1     4063.88     4022.39    385.05 o 
 -11   3   1     4152.45     4131.42    369.62 o 
 -10   3   1    30821.89    29962.17    656.93 o 
  -9   3   1    30897.53    29820.03    995.59 o 
  -8   3   1    19336.10    19440.45    730.69 o 
  -7   3   1      328.43      394.43     83.18 o 
  -6   3   1    28325.46    27790.80    821.52 o 
  -5   3   1    79262.56    82700.20   3667.97 o 
  -4   3   1    97032.77   104679.56   5959.70 o 
  -3   3   1    13432.11    15183.03   1330.60 o 
  -2   3   1    16400.35    17296.51    359.20 o 
  -1   3   1    73343.02    72256.95   4097.06 o 
   0   3   1    34504.74    35023.71    618.23 o 
   1   3   1    31899.98    29922.15    699.29 o 
   2   3   1      231.75      270.96     50.79 o 
   3   3   1    36469.87    36701.59   2450.86 o 
   4   3   1    69559.16    73601.13   7983.44 o 
   5   3   1    30432.18    30856.92   2995.00 o 
   6   3   1     2698.93     2691.10    343.97 o 
   7   3   1     9650.28     9434.73    488.23 o 
   8   3   1    20261.43    19784.51    549.20 o 
   9   3   1    23349.00    22704.98    814.88 o 
  10   3   1     9181.91     9192.14    389.89 o 
  11   3   1      638.45      860.32    226.25 o 
  12   3   1    12747.39    13417.46    654.13 o 
  13   3   1    15669.98    16072.87    732.13 o 
  14   3   1     8829.01     9544.81    595.82 o 
  15   3   1      162.37       13.45    191.27 o 
  16   3   1     4477.41     5818.69    536.04 o 
 -17   4   1     6293.69     8288.31    817.12 o 
 -16   4   1     9815.93    10692.79    660.86 o 
 -15   4   1     8199.11     8628.01    837.73 o 
 -14   4   1     1368.84     1493.92    311.65 o 
 -13   4   1     1851.10     2095.32    334.95 o 
 -12   4   1    12606.28    12795.21    638.54 o 
 -11   4   1    14942.78    14378.06   1124.34 o 
 -10   4   1     8691.28     7996.71    549.10 o 
  -9   4   1      445.81      383.97    118.23 o 
  -8   4   1    10035.33     9449.56    302.39 o 
  -7   4   1    29057.18    27582.88   1242.36 o 
  -6   4   1    18369.83    18825.87   1103.33 o 
  -5   4   1      178.37      160.52     48.39 o 
  -4   4   1    16725.93    17879.18    488.15 o 
  -3   4   1    71727.19    74748.02   3041.21 o 
  -2   4   1    61471.20    63281.25   1388.33 o 
  -1   4   1    18138.59    18363.94    249.53 o 
   0   4   1     1408.65     1461.09     76.40 o 
   1   4   1    50264.58    50649.97    485.33 o 
   2   4   1    64239.02    65106.77   2033.56 o 
   3   4   1    24730.40    26229.08    990.61 o 
   4   4   1     2571.11     2933.06    162.81 o 
   5   4   1     7575.82     7245.03    636.27 o 
   6   4   1    24129.35    24233.64   2355.19 o 
   7   4   1    13988.06    14446.45    932.65 o 
   8   4   1     2346.97     2691.70    171.55 o 
   9   4   1     4917.52     4627.80    278.51 o 
  10   4   1    24220.90    22547.92    814.79 o 
  11   4   1    21674.08    20738.15    805.34 o 
  12   4   1     6903.85     7385.34    517.36 o 
  13   4   1      218.50      225.43    185.89 o 
  14   4   1     3886.06     4266.70    463.05 o 
  15   4   1     9401.37    10796.78    666.10 o 
  16   4   1     4692.77     5265.23    732.43 o 
 -16   5   1      348.64      305.04    233.66 o 
 -15   5   1      795.04      977.00    290.21 o 
 -14   5   1     3953.82     3970.52    449.82 o 
 -13   5   1     3803.75     3100.34    399.44 o 
 -12   5   1       98.73       88.06    147.31 o 
 -11   5   1      355.95      351.95    174.47 o 
 -10   5   1     1903.74     1771.17    210.06 o 
  -9   5   1    12152.62    11959.01    548.05 o 
  -8   5   1     1446.01     1287.71    221.84 o 
  -7   5   1       74.76      179.78     67.95 o 
  -6   5   1     4477.07     4642.60    203.50 o 
  -5   5   1     9299.79     9423.37    417.45 o 
  -4   5   1     5916.39     6099.59    248.60 o 
  -3   5   1     3410.71     3599.03    141.12 o 
  -2   5   1     1704.34     1759.24     92.44 o 
  -1   5   1    14925.03    15982.28    622.11 o 
   0   5   1    17935.97    18081.81    317.96 o 
   1   5   1     4918.08     4865.16    171.42 o 
   2   5   1      863.74     1043.70    113.18 o 
   3   5   1     2292.07     2151.68    134.44 o 
   4   5   1     8110.55     8252.36    471.59 o 
   5   5   1    10377.73    10777.18    743.46 o 
   6   5   1       77.56       58.27     69.68 o 
   7   5   1      337.13      330.45     97.83 o 
   8   5   1     4368.12     4437.90    431.96 o 
   9   5   1     8697.73     7804.26    483.25 o 
  10   5   1      657.24      598.96    204.75 o 
  11   5   1      129.66      136.84    170.99 o 
  12   5   1     2457.99     2405.04    370.50 o 
  13   5   1     3303.21     2983.76    406.70 o 
  14   5   1     2612.03     3116.46    425.96 o 
  15   5   1      577.00      695.75    390.39 o 
 -16   6   1      196.71       52.46    290.42 o 
 -15   6   1       32.10       -7.94    192.20 o 
 -14   6   1       95.89      233.17    203.83 o 
 -13   6   1        6.26       -9.47    176.77 o 
 -12   6   1      506.58      402.91    203.67 o 
 -11   6   1        8.21      125.78    150.63 o 
 -10   6   1       12.02      142.34    140.24 o 
  -9   6   1      133.35      -22.08    107.40 o 
  -8   6   1      190.01      299.82    146.88 o 
  -7   6   1      100.23      104.76    104.91 o 
  -6   6   1        0.73       54.71     53.91 o 
  -5   6   1      950.69     1172.63    108.67 o 
  -4   6   1       23.92       74.63     50.17 o 
  -3   6   1       92.55      117.61     52.75 o 
  -2   6   1       10.79       39.75     38.31 o 
  -1   6   1     2407.82     2573.18    120.47 o 
   0   6   1      164.82      223.86     53.81 o 
   1   6   1      811.05      912.89     94.92 o 
   2   6   1       77.90      142.76     58.74 o 
   3   6   1      816.27      953.44    109.41 o 
   4   6   1      115.20      164.31     69.97 o 
   5   6   1       51.43       85.25     68.96 o 
   6   6   1      299.78      315.09     96.05 o 
   7   6   1      144.74      145.80     90.83 o 
   8   6   1       68.55       15.54    121.79 o 
   9   6   1        1.03       99.02    134.56 o 
  10   6   1       22.23       41.57    144.78 o 
  11   6   1       98.50       59.52    155.42 o 
  12   6   1       17.30      -26.42    165.16 o 
  13   6   1      219.46      438.81    222.46 o 
  14   6   1        1.22      -20.22    186.80 o 
  15   6   1       32.73     -103.24    236.59 o 
 -15   7   1      544.01      567.68    269.51 o 
 -14   7   1     2400.20     2295.42    405.40 o 
 -13   7   1     5221.17     4773.67    499.77 o 
 -12   7   1      362.96      483.42    219.96 o 
 -11   7   1      472.64      543.35    209.08 o 
 -10   7   1     1821.90     1849.48    313.19 o 
  -9   7   1     6863.78     6200.08    434.23 o 
  -8   7   1     8583.89     8082.69    780.33 o 
  -7   7   1     2168.41     1944.72    254.70 o 
  -6   7   1     5158.12     4745.37    326.08 o 
  -5   7   1     6278.92     6494.85    342.11 o 
  -4   7   1     6204.55     6686.12    229.29 o 
  -3   7   1     3274.86     3267.06    146.73 o 
  -2   7   1     1211.16     1206.97    103.31 o 
  -1   7   1    16102.24    15608.27   1396.84 o 
   0   7   1    15625.41    16248.74    311.20 o 
   1   7   1     2083.51     2352.74    134.21 o 
   2   7   1     4168.56     4144.18    171.29 o 
   3   7   1     5075.84     4994.86    257.10 o 
   4   7   1    10269.88    11006.70    547.73 o 
   5   7   1     6756.84     7418.58    468.09 o 
   6   7   1       94.85      104.61    115.58 o 
   7   7   1     4263.78     3932.32    354.09 o 
   8   7   1     6701.55     5745.21    431.19 o 
   9   7   1     5171.08     4395.61    427.21 o 
  10   7   1     1769.95     1529.59    309.87 o 
  11   7   1      218.36       86.51    175.28 o 
  12   7   1     2131.93     1695.37    356.23 o 
  13   7   1     3215.88     3561.09    478.13 o 
  14   7   1     1301.98     1177.86    336.01 o 
 -14   8   1      360.31      353.42    245.19 o 
 -13   8   1     1036.33     1476.87    349.26 o 
 -12   8   1    10457.74     9672.50    634.92 o 
 -11   8   1    11482.91    10268.60    631.45 o 
 -10   8   1     4092.91     3476.77    397.55 o 
  -9   8   1      797.93      727.02    212.33 o 
  -8   8   1     5297.91     4907.34    386.04 o 
  -7   8   1    29338.93    28505.99    832.31 o 
  -6   8   1    19353.89    19056.71    652.93 o 
  -5   8   1     1069.52     1278.92    209.20 o 
  -4   8   1     2379.98     2576.72    149.81 o 
  -3   8   1    19255.38    19275.53    359.16 o 
  -2   8   1    22556.14    23215.06    419.45 o 
  -1   8   1     8307.47     8511.59    246.53 o 
   0   8   1     2339.08     2459.51    164.16 o 
   1   8   1    23019.86    23516.21    591.75 o 
   2   8   1    24925.94    24974.20    424.90 o 
   3   8   1     9400.02     9689.61    277.31 o 
   4   8   1      129.83       84.00     79.26 o 
   5   8   1     3891.07     3766.59    316.52 o 
   6   8   1    14531.77    13740.94    595.43 o 
   7   8   1    15517.36    14036.46    669.94 o 
   8   8   1     3214.00     2704.08    353.90 o 
   9   8   1      403.00      471.72    258.79 o 
  10   8   1     7588.82     6955.03    673.43 o 
  11   8   1    11029.54    10372.32    663.88 o 
  12   8   1     7537.47     7610.44    596.65 o 
  13   8   1        5.09       65.29    209.73 o 
 -13   9   1    11579.23    10324.75    710.95 o 
 -12   9   1     2659.61     2838.42    444.62 o 
 -11   9   1     1345.99     1331.57    320.80 o 
 -10   9   1    10463.63    10378.33    684.15 o 
  -9   9   1    16469.48    15202.14   1394.69 o 
  -8   9   1     8032.24     7355.51    490.05 o 
  -7   9   1     1751.29     1842.27    283.25 o 
  -6   9   1     8233.77     8827.00    479.98 o 
  -5   9   1    26928.29    26405.85    890.96 o 
  -4   9   1    26211.70    26695.01    888.16 o 
  -3   9   1     4460.38     4633.39    250.53 o 
  -2   9   1     5351.53     5441.90    214.98 o 
  -1   9   1    25557.32    25935.79    450.61 o 
   0   9   1    26633.98    27243.67    572.98 o 
   1   9   1    13563.12    13587.64    334.82 o 
   2   9   1        6.11       72.20     62.37 o 
   3   9   1    14593.71    14410.53    640.67 o 
   4   9   1    29941.02    29572.70    645.29 o 
   5   9   1    19225.58    18410.39    678.01 o 
   6   9   1     2415.71     2288.90    309.97 o 
   7   9   1     5131.28     4481.97    407.40 o 
   8   9   1    16441.65    15049.08    720.96 o 
   9   9   1    15687.53    13853.41    727.24 o 
  10   9   1     3289.29     2983.83    427.17 o 
  11   9   1      146.64       -0.63    179.21 o 
  12   9   1     8395.33     7472.25    615.37 o 
 -12  10   1    10616.61     9502.48    693.37 o 
 -11  10   1    11155.76    11160.10    716.84 o 
 -10  10   1     4455.86     4113.25    469.20 o 
  -9  10   1       35.97      -53.27    163.20 o 
  -8  10   1     7972.49     7731.83    531.49 o 
  -7  10   1    11832.05    12193.62    509.99 o 
  -6  10   1     4650.84     4567.27    302.72 o 
  -5  10   1      178.20       80.65    104.37 o 
  -4  10   1     6518.38     7356.29    449.26 o 
  -3  10   1    17013.72    17597.34    782.51 o 
  -2  10   1    14285.82    14065.48    435.64 o 
  -1  10   1     6949.40     6832.29    259.11 o 
   0  10   1     1055.07     1110.90    133.98 o 
   1  10   1    12750.97    13463.82    370.72 o 
   2  10   1    16321.61    16482.55    396.73 o 
   3  10   1    11547.29    11053.96    411.97 o 
   4  10   1        8.82       -9.05     93.59 o 
   5  10   1     5803.35     5781.90    330.07 o 
   6  10   1    13000.79    13453.09    647.00 o 
   7  10   1    13117.61    12704.38   1636.98 o 
   8  10   1     1454.78     1207.14    294.70 o 
   9  10   1      861.36      638.83    254.58 o 
  10  10   1     7442.26     7260.29    598.95 o 
  11  10   1     9520.66     9216.61    681.21 o 
 -11  11   1      508.55      301.31    269.21 o 
 -10  11   1     3375.80     3371.21    467.41 o 
  -9  11   1     4492.46     3826.67    459.08 o 
  -8  11   1     2490.83     2337.71    374.31 o 
  -7  11   1       42.99      148.69    133.67 o 
  -6  11   1     3189.18     3006.82    345.92 o 
  -5  11   1     7106.31     7503.78    419.48 o 
  -4  11   1     3473.48     3305.64    268.16 o 
  -3  11   1      459.19      547.54    141.56 o 
  -2  11   1       38.56       41.29     99.85 o 
  -1  11   1     2076.84     2254.37    219.82 o 
   0  11   1     5930.71     5766.79    259.05 o 
   1  11   1      597.64      472.53    115.81 o 
   2  11   1      302.75      306.47    122.19 o 
   3  11   1     3869.67     3908.98    288.31 o 
   4  11   1     8482.49     8704.75    411.58 o 
   5  11   1     3651.75     3728.11    309.71 o 
   6  11   1     1316.28     1472.10    235.16 o 
   7  11   1      670.91      629.65    191.41 o 
   8  11   1     5622.94     5697.79    521.49 o 
   9  11   1     2818.57     2234.10    447.11 o 
  10  11   1      330.49      276.69    252.18 o 
  -9  12   1       46.13      -30.38    198.57 o 
  -8  12   1        1.44       54.59    192.63 o 
  -7  12   1        0.45      -26.22    181.59 o 
  -6  12   1        1.11       -5.68    166.57 o 
  -5  12   1     1402.07     1592.18    281.71 o 
  -4  12   1       60.47      140.59    129.76 o 
  -3  12   1      159.23      104.65    121.30 o 
  -2  12   1       24.56      -11.99    103.94 o 
  -1  12   1       15.32       47.67    107.13 o 
   0  12   1      177.27       19.06    134.20 o 
   1  12   1      301.63      424.69    178.87 o 
   2  12   1      209.31      210.26    130.61 o 
   3  12   1      109.84       55.74    125.28 o 
   4  12   1      975.70      783.83    187.02 o 
   5  12   1      132.31      260.38    155.75 o 
   6  12   1       21.85       19.55    146.95 o 
   7  12   1       13.59      -33.65    145.47 o 
   8  12   1       32.37       28.31    161.61 o 
  -7  13   1       18.58     -133.99    182.58 o 
  -6  13   1      658.70      771.95    279.18 o 
  -5  13   1     5888.83     5559.72    485.42 o 
  -4  13   1     5054.10     4785.52    453.77 o 
  -3  13   1      113.98      138.68    144.51 o 
  -2  13   1      307.02      405.92    213.32 o 
  -1  13   1     3529.94     3624.08    383.03 o 
   0  13   1     3435.78     3455.95    379.59 o 
   1  13   1      941.42     1013.79    251.92 o 
   2  13   1      413.44      466.91    207.88 o 
   3  13   1     2724.51     2981.16    304.88 o 
   4  13   1     3813.97     4199.18    354.62 o 
   5  13   1     2076.98     1887.53    283.05 o 
   6  13   1      220.13      263.15    183.72 o 
   7  13   1      584.79      495.13    277.03 o 
  -5  14   1      317.21      188.70    343.03 o 
  -4  14   1     3364.99     2963.59    406.83 o 
  -3  14   1     6873.01     6759.89    739.88 o 
  -2  14   1    10381.16    10326.86    900.29 o 
  -1  14   1     3309.99     3432.40    586.92 o 
   0  14   1      400.63      410.12    214.02 o 
   1  14   1     6205.26     6806.55    514.93 o 
   2  14   1     9803.21     9964.52    611.06 o 
   3  14   1     5554.82     5224.87    478.49 o 
   4  14   1      293.76      175.62    218.82 o 
   5  14   1     4100.81     3596.92    677.24 o 
 -18   0   2     7745.89     8950.19    904.70 o 
 -17   0   2     2195.78     2844.57    576.12 o 
 -16   0   2      153.32       63.71    267.15 o 
 -15   0   2     9097.33    10323.21    840.08 o 
 -14   0   2    19739.16    22428.76   1162.73 o 
 -13   0   2    15162.97    16147.72    703.84 o 
 -12   0   2     1904.66     1950.43    201.98 o 
 -11   0   2     2241.34     2384.87    206.79 o 
 -10   0   2    22667.74    23101.58    585.32 o 
  -9   0   2    51704.44    50563.89   1212.37 o 
  -8   0   2    13746.97    13760.73    783.88 o 
  -7   0   2     4200.25     4585.30    402.39 o 
  -6   0   2    58669.28    54942.28   1064.67 o 
  -5   0   2   120260.63   115417.47   2912.73 o 
  -4   0   2    36130.43    34087.65    383.37 o 
  -3   0   2       33.55       81.39     28.32 o 
  -2   0   2    10683.46    11457.00    596.38 o 
  -1   0   2   129424.70   114000.08  19294.68 o 
   0   0   2   139039.28   150672.63   1725.32 o 
   1   0   2     3421.93     3727.71    145.88 o 
   2   0   2      836.40     1026.04    142.93 o 
   3   0   2    44415.55    44395.99   1179.39 o 
   4   0   2    18233.67    16532.06    711.90 o 
   5   0   2     8098.57     7021.12    340.74 o 
   6   0   2       91.45       79.32     80.36 o 
   7   0   2    21421.94    20128.47    631.89 o 
   8   0   2    39372.94    38753.63   1957.81 o 
   9   0   2    23193.74    23617.95    740.75 o 
  10   0   2     3297.16     3475.47    337.43 o 
  11   0   2     6791.00     6848.91    495.84 o 
  12   0   2    21447.95    22938.13    895.20 o 
  13   0   2    22246.57    24273.12    862.28 o 
  14   0   2     5103.15     5638.82    702.48 o 
  15   0   2       56.19       56.72    257.42 o 
 -18   1   2      836.31     1461.67    495.53 o 
 -17   1   2     4769.12     5231.32    718.44 o 
 -16   1   2    10122.99    11643.68    662.31 o 
 -15   1   2     4961.52     5351.55    448.45 o 
 -14   1   2      393.62      403.91    147.32 o 
 -13   1   2     8049.73     8855.54    402.96 o 
 -12   1   2    18148.32    19139.10    702.35 o 
 -11   1   2     9640.75     9973.78    260.16 o 
 -10   1   2     2428.91     2474.02    140.67 o 
  -9   1   2     5855.65     6009.43    189.76 o 
  -8   1   2    33279.38    32988.14    524.81 o 
  -7   1   2    48704.22    46807.12    438.31 o 
  -6   1   2    54288.71    56763.48   1230.08 o 
  -5   1   2       94.43      124.52     32.90 o 
  -4   1   2    27100.44    27609.21    667.66 o 
  -3   1   2    69123.97    69422.37   4012.12 o 
  -2   1   2    32001.24    34478.71   1463.71 o 
  -1   1   2     3836.07     3231.56    534.92 o 
   0   1   2    29950.47    29757.10   1795.11 o 
   1   1   2    63352.11    64114.71   3862.26 o 
   2   1   2    22193.94    21396.51   1576.77 o 
   3   1   2     6094.66     5986.17    380.27 o 
   4   1   2      160.89      246.77     40.85 o 
   5   1   2    14857.39    14478.82    340.13 o 
   6   1   2    35612.98    32576.97    944.12 o 
   7   1   2    16749.32    15453.01    339.77 o 
   8   1   2      857.58      873.92    129.12 o 
   9   1   2     4893.95     5132.74    257.55 o 
  10   1   2    15546.29    15663.11    448.01 o 
  11   1   2    18269.99    19143.43    510.24 o 
  12   1   2     3977.51     4567.92    282.99 o 
  13   1   2      450.09      570.82    210.66 o 
  14   1   2     8150.58     8807.36    569.11 o 
  15   1   2     8778.76    10157.01    922.19 o 
 -17   2   2      928.74      857.57    408.26 o 
 -16   2   2       32.57     -107.50    236.59 o 
 -15   2   2      708.96      999.51    251.46 o 
 -14   2   2     2402.14     2635.97    337.35 o 
 -13   2   2     3419.99     3741.52    303.41 o 
 -12   2   2      365.12      353.57    115.51 o 
 -11   2   2     1480.75     1545.00    171.11 o 
 -10   2   2     7018.48     6637.81    210.34 o 
  -9   2   2     6242.78     6114.83    192.09 o 
  -8   2   2     2071.60     1994.96    113.20 o 
  -7   2   2      261.13      349.60     56.80 o 
  -6   2   2     7011.89     6437.92    170.23 o 
  -5   2   2    28256.12    28540.29    636.48 o 
  -4   2   2    27418.23    27502.44    793.14 o 
  -3   2   2     3035.58     3203.22    124.82 o 
  -2   2   2    11906.66    11736.39    175.40 o 
  -1   2   2     4218.12     4226.82    104.65 o 
   0   2   2    62525.50    64623.66   4725.98 o 
   1   2   2    10989.94    11046.02    730.57 o 
   2   2   2     9232.63     9231.26    493.84 o 
   3   2   2     5153.15     4917.82    325.10 o 
   4   2   2    17763.58    18847.70   1265.45 o 
   5   2   2    10192.31    10717.74    501.59 o 
   6   2   2      231.32      312.05     67.97 o 
   7   2   2     7336.94     6830.91    243.81 o 
   8   2   2     8155.41     7642.91    337.25 o 
   9   2   2     6031.05     6037.90    366.08 o 
  10   2   2     3189.14     3315.82    270.97 o 
  11   2   2      690.81      797.07    172.82 o 
  12   2   2     3906.47     4270.83    415.96 o 
  13   2   2     4483.56     4937.82    618.32 o 
  14   2   2      993.63      855.39    254.32 o 
  15   2   2       62.06      136.71    202.96 o 
 -17   3   2        7.68      121.34    302.13 o 
 -16   3   2       35.09      -99.90    167.43 o 
 -15   3   2       32.41      -59.23    153.22 o 
 -14   3   2        0.19       33.28    145.67 o 
 -13   3   2        6.76        6.78    138.40 o 
 -12   3   2      125.06      321.52    168.04 o 
 -11   3   2     1415.33     1398.94    193.70 o 
 -10   3   2       32.15      116.21     98.16 o 
  -9   3   2      549.59      686.86     98.16 o 
  -8   3   2       29.26       98.54     54.32 o 
  -7   3   2      226.97      333.52     66.05 o 
  -6   3   2     2175.32     2182.41    103.89 o 
  -5   3   2     1054.24     1171.50    156.92 o 
  -4   3   2      254.86      314.28    109.02 o 
  -3   3   2       32.52      137.51     53.05 o 
  -2   3   2     2506.27     2779.67     81.21 o 
  -1   3   2     2212.80     2366.18     82.30 o 
   0   3   2    23948.87    26059.43    646.89 o 
   1   3   2       12.38       74.55     36.35 o 
   2   3   2      657.21      721.95    104.36 o 
   3   3   2      595.68      598.65     94.97 o 
   4   3   2       49.44      138.68     60.49 o 
   5   3   2      188.30      271.59     80.97 o 
   6   3   2        1.20      116.54     77.30 o 
   7   3   2      466.75      618.74    173.94 o 
   8   3   2     1061.10      991.97    211.84 o 
   9   3   2       57.16       32.83     86.03 o 
  10   3   2        9.69       27.70     91.94 o 
  11   3   2       29.30       14.85    172.05 o 
  12   3   2       16.91       14.34    137.80 o 
  13   3   2        7.30      -65.36    148.71 o 
  14   3   2        0.67       37.46    166.40 o 
  15   3   2       23.71      105.64    195.01 o 
  16   3   2      353.81      240.85    311.70 o 
 -17   4   2      883.29      823.51    433.50 o 
 -16   4   2       36.87       86.92    187.71 o 
 -15   4   2     1746.85     1911.05    345.15 o 
 -14   4   2     3388.56     3581.24    414.12 o 
 -13   4   2     2249.03     2465.39    349.98 o 
 -12   4   2     1320.26     1216.67    259.05 o 
 -11   4   2      770.84      611.82    153.66 o 
 -10   4   2     6522.15     6161.01    409.73 o 
  -9   4   2     7556.97     7544.03    690.04 o 
  -8   4   2     4541.75     3969.39    285.28 o 
  -7   4   2      619.32      644.82    100.73 o 
  -6   4   2     3351.25     3131.91    219.05 o 
  -5   4   2    16055.09    15552.14   1000.34 o 
  -4   4   2    18621.19    20767.34    854.73 o 
  -3   4   2      907.93      965.92     81.12 o 
  -2   4   2    11177.10    11068.10    419.84 o 
  -1   4   2    22887.60    24007.68    897.38 o 
   0   4   2     6200.47     5986.63    462.23 o 
   1   4   2       63.65       70.04     40.37 o 
   2   4   2       79.62       80.32     57.34 o 
   3   4   2    21876.65    22941.74   1493.82 o 
   4   4   2    10832.64    10975.89    551.54 o 
   5   4   2     5396.54     5241.14    323.97 o 
   6   4   2       16.42       20.44     62.05 o 
   7   4   2      343.00      302.40    103.05 o 
   8   4   2     3981.42     4132.22    265.55 o 
   9   4   2    11281.97    11287.39   1150.57 o 
  10   4   2     2266.13     2010.02    317.19 o 
  11   4   2      513.72      515.32    256.28 o 
  12   4   2     2747.52     2924.30    384.09 o 
  13   4   2     4227.70     4422.61    459.63 o 
  14   4   2     1092.28     1129.13    299.59 o 
  15   4   2      307.08      297.44    239.13 o 
 -17   5   2     3842.10     3721.30    650.78 o 
 -16   5   2     8658.80     9880.31    658.49 o 
 -15   5   2     6212.71     6226.93    532.31 o 
 -14   5   2      446.05      555.88    236.04 o 
 -13   5   2     4291.60     4012.72    423.79 o 
 -12   5   2    12680.60    12163.71    691.07 o 
 -11   5   2    26061.49    24115.15    788.02 o 
 -10   5   2     5204.15     4870.02    370.18 o 
  -9   5   2     1439.18     1428.84    231.55 o 
  -8   5   2    16583.02    14997.50    902.73 o 
  -7   5   2    29416.22    28890.65    702.32 o 
  -6   5   2    19203.11    18651.67    851.94 o 
  -5   5   2       99.94       99.56     37.00 o 
  -4   5   2    23212.57    24665.88    379.85 o 
  -3   5   2    55602.30    49445.16   4056.22 o 
  -2   5   2    32662.27    34023.54    359.33 o 
  -1   5   2     2034.14     2176.76    102.66 o 
   0   5   2     6445.29     6356.92    171.81 o 
   1   5   2    19698.54    18752.68    546.45 o 
   2   5   2    38692.34    36959.45   1057.44 o 
   3   5   2    18084.75    18413.82   2080.74 o 
   4   5   2       36.85       75.80     60.26 o 
   5   5   2    15764.67    15859.91    875.92 o 
   6   5   2    21363.74    22308.85   2381.43 o 
   7   5   2    19141.26    19293.63   2271.25 o 
   8   5   2     2683.64     2894.28    234.85 o 
   9   5   2    10052.97     9831.79    557.97 o 
  10   5   2    12513.59    11350.57    624.21 o 
  11   5   2    12027.29    11088.26    634.28 o 
  12   5   2     3501.31     3718.82    437.31 o 
  13   5   2      939.31     1245.59    423.31 o 
  14   5   2     7783.62     8749.93    617.90 o 
  15   5   2     9133.63    10830.91    980.88 o 
 -16   6   2      264.39      401.29    259.88 o 
 -15   6   2     6598.57     6457.43    564.01 o 
 -14   6   2    18123.78    17709.39   1111.34 o 
 -13   6   2     9291.17     8382.21    572.05 o 
 -12   6   2     1462.26     1000.16    255.17 o 
 -11   6   2     3430.86     3334.51    288.01 o 
 -10   6   2    23620.96    21537.02    763.51 o 
  -9   6   2    27240.46    25431.07    879.54 o 
  -8   6   2    10529.72     9609.60    463.33 o 
  -7   6   2     1132.18     1133.58    193.08 o 
  -6   6   2    30392.12    28685.46   1055.46 o 
  -5   6   2    48557.68    53014.34   1835.35 o 
  -4   6   2    15329.94    15163.07    803.34 o 
  -3   6   2     3318.08     3351.69    130.70 o 
  -2   6   2    11136.74    10968.10    229.72 o 
  -1   6   2    46739.06    49850.83   1905.80 o 
   0   6   2    53817.33    50970.94   2209.93 o 
   1   6   2    10459.76    10634.44    285.02 o 
   2   6   2     4302.65     4632.09    201.63 o 
   3   6   2    23783.37    24754.67   1061.68 o 
   4   6   2    31644.60    31674.34   1853.00 o 
   5   6   2    11367.66    11263.00    692.97 o 
   6   6   2       15.83       12.06     73.38 o 
   7   6   2     8147.67     8514.92    637.98 o 
   8   6   2    39302.48    35087.55   1010.07 o 
   9   6   2    14349.79    13736.75    674.03 o 
  10   6   2     1297.82     1007.32    315.89 o 
  11   6   2     1172.69     1538.38    317.06 o 
  12   6   2    13423.32    14000.65    752.66 o 
  13   6   2    14216.93    14091.13    778.51 o 
  14   6   2     3204.17     3602.19    477.30 o 
 -15   7   2     4232.67     3779.24    581.90 o 
 -14   7   2        5.65       40.64    183.69 o 
 -13   7   2     5067.67     5014.60    498.57 o 
 -12   7   2    11744.17    10651.96    699.44 o 
 -11   7   2    13040.27    11503.41    618.15 o 
 -10   7   2      251.90      140.99    151.56 o 
  -9   7   2     2203.94     1850.83    275.87 o 
  -8   7   2    21328.46    20083.94   1143.88 o 
  -7   7   2    24272.90    23170.87   1274.57 o 
  -6   7   2     8795.26     8654.27    522.45 o 
  -5   7   2      531.77      425.92    134.04 o 
  -4   7   2    10702.42    10879.55    439.24 o 
  -3   7   2    27732.29    29213.21    785.50 o 
  -2   7   2    18688.87    19495.97    410.21 o 
  -1   7   2     1868.05     1814.46    119.06 o 
   0   7   2     6039.66     5845.32    196.32 o 
   1   7   2    22650.80    21810.64    494.37 o 
   2   7   2    29318.32    29927.83    980.36 o 
   3   7   2     9244.07     9460.13    310.72 o 
   4   7   2     1308.72     1231.81    145.03 o 
   5   7   2    18626.25    18978.11   1140.07 o 
   6   7   2    28744.03    28272.99   3810.02 o 
   7   7   2    14000.04    12654.77    612.66 o 
   8   7   2      684.82      721.41    225.77 o 
   9   7   2     2826.88     2177.82    345.31 o 
  10   7   2    11949.49    11063.54    652.24 o 
  11   7   2     6035.83     5578.32    530.70 o 
  12   7   2      971.26      975.15    300.66 o 
  13   7   2      143.66      191.10    230.48 o 
 -14   8   2     2658.42     2688.70    440.45 o 
 -13   8   2     4174.43     3823.60    465.34 o 
 -12   8   2      779.21      778.90    259.31 o 
 -11   8   2     1892.58     1824.20    328.38 o 
 -10   8   2     4311.41     4075.17    408.68 o 
  -9   8   2     3456.32     3303.36    412.29 o 
  -8   8   2      699.25      757.19    201.72 o 
  -7   8   2     2348.13     2132.95    272.42 o 
  -6   8   2     5364.88     5344.70    384.01 o 
  -5   8   2     5535.16     5453.13    264.39 o 
  -4   8   2     3287.65     3291.84    206.79 o 
  -3   8   2      149.92       76.98     59.46 o 
  -2   8   2     3967.43     4045.50    176.06 o 
  -1   8   2     8686.73     8709.04    250.43 o 
   0   8   2     4914.77     4829.76    196.44 o 
   1   8   2     7477.98     8119.16    251.87 o 
   2   8   2       92.61       87.20     66.24 o 
   3   8   2     4663.05     4871.89    326.56 o 
   4   8   2     7137.13     7466.39    479.97 o 
   5   8   2     3910.91     4199.22    409.11 o 
   6   8   2      663.89      422.40    173.16 o 
   7   8   2     3514.86     3013.66    362.50 o 
   8   8   2     3205.70     3059.32    389.51 o 
   9   8   2     4607.11     4187.61    455.17 o 
  10   8   2      505.89      277.95    202.99 o 
  11   8   2     1060.81      923.42    289.25 o 
  12   8   2     2265.85     2107.51    406.53 o 
 -13   9   2       58.83      -56.45    192.50 o 
 -12   9   2       86.19     -121.94    172.05 o 
 -11   9   2      339.61      231.23    193.14 o 
 -10   9   2      357.21      375.44    204.00 o 
  -9   9   2        1.21       19.74    153.33 o 
  -8   9   2       16.29       61.89    136.12 o 
  -7   9   2      421.14      393.51    169.05 o 
  -6   9   2        5.18       25.18     83.00 o 
  -5   9   2       60.84       11.92     83.48 o 
  -4   9   2      321.88      421.03    116.19 o 
  -3   9   2      729.93      852.79    136.01 o 
  -2   9   2      415.29      365.88     84.00 o 
  -1   9   2       70.69       28.28     58.36 o 
   0   9   2       18.04       53.21     61.97 o 
   1   9   2      355.59      548.94    100.23 o 
   2   9   2      203.44      217.37     79.80 o 
   3   9   2       15.37       93.27     74.05 o 
   4   9   2       75.27      -15.58    110.30 o 
   5   9   2      551.86      560.65    234.46 o 
   6   9   2       57.87       57.82    138.80 o 
   7   9   2      267.97      291.25    191.34 o 
   8   9   2       97.41       27.23    159.43 o 
   9   9   2        1.62      -42.30    165.37 o 
  10   9   2        1.07       91.27    190.21 o 
  11   9   2      183.96      169.65    222.33 o 
  12   9   2      103.56       53.54    221.67 o 
 -12  10   2      856.21     1023.18    327.48 o 
 -11  10   2      575.09      539.02    235.55 o 
 -10  10   2     4227.85     4042.48    458.21 o 
  -9  10   2     6291.84     5741.53    476.51 o 
  -8  10   2      863.72      937.64    242.94 o 
  -7  10   2      684.56      707.87    162.00 o 
  -6  10   2     4016.78     4064.11    280.15 o 
  -5  10   2     5311.44     5350.21    299.69 o 
  -4  10   2      878.08      960.15    160.97 o 
  -3  10   2        6.91       -4.62     80.93 o 
  -2  10   2     5465.87     5746.04    288.49 o 
  -1  10   2     3911.77     4099.14    209.63 o 
   0  10   2     4958.23     5131.44    232.94 o 
   1  10   2     1598.33     1737.50    180.71 o 
   2  10   2      655.74      552.49    116.02 o 
   3  10   2     3696.08     3540.21    259.44 o 
   4  10   2     8363.41     8006.06    380.63 o 
   5  10   2     3106.05     3318.00    377.39 o 
   6  10   2       42.06        8.90    153.64 o 
   7  10   2     1333.71     1462.63    311.44 o 
   8  10   2     3366.78     2673.75    412.07 o 
   9  10   2     2267.33     1796.71    369.24 o 
  10  10   2      476.18      455.49    266.92 o 
  11  10   2     1182.10     1200.60    484.59 o 
 -11  11   2     7616.07     7149.33    597.12 o 
 -10  11   2     1295.28     1372.84    327.61 o 
  -9  11   2      234.13      336.47    217.51 o 
  -8  11   2     9370.63     9431.28    804.05 o 
  -7  11   2    12786.16    13575.32    667.83 o 
  -6  11   2     8135.44     7961.18    507.03 o 
  -5  11   2      162.19      118.30    116.61 o 
  -4  11   2     5283.75     5829.49    323.34 o 
  -3  11   2    16212.35    16976.96    518.45 o 
  -2  11   2    14076.47    14619.42    474.87 o 
  -1  11   2     1063.05      885.30    164.13 o 
   0  11   2     4770.86     4873.99    320.42 o 
   1  11   2    11812.10    12064.38    370.13 o 
   2  11   2    16038.91    16361.44    650.04 o 
   3  11   2     7829.42     7541.54    379.78 o 
   4  11   2      335.32      184.09    126.89 o 
   5  11   2     7429.63     7395.19    408.33 o 
   6  11   2    14754.43    14583.00    575.56 o 
   7  11   2     7239.14     6163.53    519.46 o 
   8  11   2       20.08        5.64    190.34 o 
   9  11   2     2364.99     2393.77    435.14 o 
  -9  12   2    14874.30    15825.47    822.21 o 
  -8  12   2     3939.68     4247.61    474.74 o 
  -7  12   2      627.57      356.65    211.28 o 
  -6  12   2     8259.43     8143.84    544.12 o 
  -5  12   2    14149.41    15026.82    690.20 o 
  -4  12   2     9952.83    10849.32    577.68 o 
  -3  12   2      902.87      867.49    185.37 o 
  -2  12   2     4407.75     4629.24    328.20 o 
  -1  12   2    16393.45    17221.68    541.88 o 
   0  12   2    15905.06    15474.92    643.30 o 
   1  12   2     3462.38     3730.73    363.20 o 
   2  12   2     1232.10     1368.56    217.75 o 
   3  12   2    16305.96    16078.11    567.16 o 
   4  12   2    16401.97    16715.32    597.85 o 
   5  12   2     7286.48     7689.58    441.09 o 
   6  12   2       79.71      172.86    157.06 o 
   7  12   2     4164.40     4287.70    393.15 o 
   8  12   2    10827.32     9596.06   1253.38 o 
  -8  13   2     6212.11     7055.93    850.73 o 
  -7  13   2     9130.79     8828.06   1060.40 o 
  -6  13   2     3598.05     3742.95    571.26 o 
  -5  13   2       10.99       55.25    192.66 o 
  -4  13   2     3617.44     3679.69    402.88 o 
  -3  13   2    12857.53    13764.65    663.64 o 
  -2  13   2     6347.65     6493.95    465.67 o 
  -1  13   2      591.96      919.61    337.25 o 
   0  13   2     1745.35     2226.63    330.56 o 
   1  13   2    12424.79    13209.28    644.72 o 
   2  13   2    14329.42    13534.78    664.81 o 
   3  13   2     3937.69     4127.53    430.01 o 
   4  13   2       11.11       61.15    150.46 o 
   5  13   2     4774.78     5566.93    474.53 o 
   6  13   2    11119.90    10964.29    565.29 o 
   7  13   2     5589.88     6588.98    776.83 o 
  -5  14   2     1779.38     2003.27    519.25 o 
  -4  14   2     2529.35     2663.18    389.11 o 
  -3  14   2       42.73     -197.51    207.09 o 
  -2  14   2     2472.73     2824.65    564.11 o 
  -1  14   2     2754.10     2556.89    535.22 o 
   0  14   2     2517.46     2381.42    527.62 o 
   1  14   2      902.53     1132.32    410.39 o 
   2  14   2       92.51       23.26    265.33 o 
   3  14   2     1546.65     1534.93    327.63 o 
   4  14   2     1483.06     1530.72    350.06 o 
 -18   1   3     2594.45     4277.96    692.29 o 
 -17   1   3      943.99     1242.18    307.16 o 
 -16   1   3       23.33      -38.28    151.19 o 
 -15   1   3     3066.56     3609.27    392.26 o 
 -14   1   3     6786.53     7839.26    398.90 o 
 -13   1   3     2235.89     2357.27    181.42 o 
 -12   1   3        2.26       -8.19     74.43 o 
 -11   1   3     2789.07     2693.49    152.73 o 
 -10   1   3     9071.09     9017.64    274.13 o 
  -9   1   3    13097.17    12863.56    260.39 o 
  -8   1   3      780.77      820.96     78.52 o 
  -7   1   3     3283.90     3169.37    116.95 o 
  -6   1   3    12136.70    12089.52    223.88 o 
  -5   1   3    29560.61    31460.65    845.61 o 
  -4   1   3     1222.44     1210.00     55.11 o 
  -3   1   3       14.29       -0.90     21.89 o 
  -2   1   3    10843.86    11232.96    238.80 o 
  -1   1   3    83984.26    91105.91   1158.29 o 
   0   1   3    25053.97    28689.45   1759.03 o 
   1   1   3     2209.61     2384.51    122.19 o 
   2   1   3     1460.94     1869.48    139.23 o 
   3   1   3    11192.80    11498.86    433.65 o 
   4   1   3     6503.29     6092.53    246.88 o 
   5   1   3     3195.89     3305.52    176.98 o 
   6   1   3       41.34       80.10     65.75 o 
   7   1   3     8463.70     8272.37    569.26 o 
   8   1   3     6825.10     6810.37    294.44 o 
   9   1   3     4824.11     4649.83    256.54 o 
  10   1   3        7.06       27.10     81.23 o 
  11   1   3      916.18     1189.56    204.68 o 
  12   1   3     3249.69     3335.93    303.52 o 
  13   1   3     4753.43     5076.82    364.62 o 
  14   1   3      468.23      520.78    230.17 o 
  15   1   3       64.17      225.95    299.84 o 
 -18   2   3      307.48      235.53    350.17 o 
 -17   2   3     8697.79    10799.43    936.48 o 
 -16   2   3     9375.94    10131.01    893.30 o 
 -15   2   3     2996.10     3109.73    365.20 o 
 -14   2   3       17.99       94.54    144.31 o 
 -13   2   3     7585.59     8448.49    341.53 o 
 -12   2   3    28119.99    28323.18    516.85 o 
 -11   2   3    16856.30    16549.48    388.53 o 
 -10   2   3     2595.83     2473.92    139.11 o 
  -9   2   3    11983.92    11518.82    308.69 o 
  -8   2   3    40106.92    38736.99   2258.82 o 
  -7   2   3    38860.35    37665.28   1107.27 o 
  -6   2   3    10783.06    10446.17    181.72 o 
  -5   2   3     8235.14     8891.75    315.89 o 
  -4   2   3    34420.99    36919.85   1083.97 o 
  -3   2   3    44563.23    44990.02    815.93 o 
  -2   2   3    28805.47    28975.58    423.24 o 
  -1   2   3     1402.09     1428.42     90.55 o 
   0   2   3     1449.48     1936.32    115.35 o 
   1   2   3    62543.52    60553.32   3985.85 o 
   2   2   3    39309.25    38277.28   2444.33 o 
   3   2   3     2844.76     2568.38    291.96 o 
   4   2   3     3437.56     3749.54    288.19 o 
   5   2   3    35353.65    35135.50   1859.10 o 
   6   2   3    48002.95    47663.62   2794.42 o 
   7   2   3    14113.49    13581.46    938.95 o 
   8   2   3      125.95      144.39     97.15 o 
   9   2   3    10928.86    10854.84    432.08 o 
  10   2   3    22529.27    22162.44    632.23 o 
  11   2   3    10348.85    10612.35    776.86 o 
  12   2   3     1162.42     1269.37    217.02 o 
  13   2   3     2457.13     2472.94    372.31 o 
  14   2   3     6770.89     7122.89    547.32 o 
  15   2   3     7345.34     8364.11    603.24 o 
 -18   3   3     7710.62     9435.84    953.97 o 
 -17   3   3     2174.35     2889.12    618.54 o 
 -16   3   3      654.15      640.59    368.88 o 
 -15   3   3    10213.00    11529.65    623.67 o 
 -14   3   3    15051.31    15737.56    699.38 o 
 -13   3   3    12246.47    12193.54    786.03 o 
 -12   3   3        5.05      195.76    142.80 o 
 -11   3   3    23800.00    22543.56    591.13 o 
 -10   3   3    40977.36    38836.77   1374.30 o 
  -9   3   3    36023.55    34751.60   1599.81 o 
  -8   3   3     8329.89     8465.57    236.06 o 
  -7   3   3    11555.57    11090.73    376.44 o 
  -6   3   3    29333.75    27043.16    652.78 o 
  -5   3   3    42343.13    40961.72    622.07 o 
  -4   3   3    47856.79    48226.91   1216.87 o 
  -3   3   3     2520.90     2475.92     76.81 o 
  -2   3   3    42796.36    42047.17    488.95 o 
  -1   3   3    22682.00    20618.98    348.45 o 
   0   3   3     8009.96     7285.77    379.55 o 
   1   3   3     4143.49     3985.18    365.79 o 
   2   3   3    15829.64    15142.30    654.92 o 
   3   3   3    44999.21    43120.41   4016.80 o 
   4   3   3    52220.04    51331.86   3707.60 o 
   5   3   3    15555.23    15683.69    883.41 o 
   6   3   3     1675.82     1650.88    283.93 o 
   7   3   3    28609.19    28185.52   1364.23 o 
   8   3   3    23194.45    23352.50    598.61 o 
   9   3   3    19346.48    18778.85    563.35 o 
  10   3   3      415.68      353.28    138.04 o 
  11   3   3     8823.06     9522.32    775.99 o 
  12   3   3    14472.08    14130.39    701.84 o 
  13   3   3     9124.41     9586.54    609.84 o 
  14   3   3     2996.22     3386.37    439.32 o 
  15   3   3      511.03      646.67    368.42 o 
 -17   4   3     6477.23     6677.48    830.05 o 
 -16   4   3     8053.20     8427.65    894.67 o 
 -15   4   3     4743.39     4649.82    460.86 o 
 -14   4   3      784.81      553.09    218.63 o 
 -13   4   3     7549.54     7622.21    654.28 o 
 -12   4   3    10233.55    10040.65    436.62 o 
 -11   4   3    10689.24    10489.24    589.19 o 
 -10   4   3     1910.77     1814.26    200.60 o 
  -9   4   3     5417.42     4942.30    324.63 o 
  -8   4   3    28713.24    27249.27    670.36 o 
  -7   4   3    34197.85    34287.16   1063.98 o 
  -6   4   3     2141.24     2014.47    272.32 o 
  -5   4   3      101.05       83.70     65.15 o 
  -4   4   3    40302.71    40579.96    547.27 o 
  -3   4   3    68669.20    70823.25    646.72 o 
  -2   4   3    33417.00    34731.03    376.06 o 
  -1   4   3     1003.05     1037.05     74.35 o 
   0   4   3    20981.98    20778.18   1272.08 o 
   1   4   3    27330.77    25870.48   1145.31 o 
   2   4   3    26279.39    25813.22   1132.07 o 
   3   4   3     7054.68     7265.66    311.20 o 
   4   4   3     6765.71     6783.88    606.31 o 
   5   4   3    20002.43    19825.37   1448.61 o 
   6   4   3    13840.34    13560.40   1084.56 o 
   7   4   3     5597.93     5948.00    304.44 o 
   8   4   3       12.20       27.28     93.18 o 
   9   4   3     8308.34     9346.57    413.02 o 
  10   4   3    21080.66    21992.74    842.84 o 
  11   4   3    14489.93    14738.47    715.16 o 
  12   4   3     1286.26     1406.30    303.27 o 
  13   4   3     1216.40     1505.83    325.60 o 
  14   4   3     5211.61     5607.22    524.07 o 
  15   4   3     6641.85     6766.58    788.08 o 
 -17   5   3      221.42      202.64    242.82 o 
 -16   5   3      151.93      129.68    204.44 o 
 -15   5   3     2539.85     2538.79    393.98 o 
 -14   5   3     5501.10     5545.22    484.88 o 
 -13   5   3      558.82      486.13    203.02 o 
 -12   5   3      616.18      513.39    160.10 o 
 -11   5   3      683.99      657.89    159.93 o 
 -10   5   3    10502.51     9819.38    491.13 o 
  -9   5   3     7593.16     7281.23    400.81 o 
  -8   5   3      660.36      751.57    161.47 o 
  -7   5   3     1328.34     1487.19    191.33 o 
  -6   5   3    14443.39    14222.70    459.35 o 
  -5   5   3    14820.38    14287.52    489.76 o 
  -4   5   3     8051.52     8451.35    204.75 o 
  -3   5   3        2.62        0.73     28.67 o 
  -2   5   3     3676.90     3410.70    124.38 o 
  -1   5   3    14222.41    14284.23    379.83 o 
   0   5   3     6270.14     6005.09    203.52 o 
   1   5   3       78.64      144.74     57.61 o 
   2   5   3     2447.79     2424.58    158.83 o 
   3   5   3     8868.14     8421.55    521.29 o 
   4   5   3     9441.84     9537.16    884.01 o 
   5   5   3     1215.87     1224.85    153.21 o 
   6   5   3      153.04      192.03     93.28 o 
   7   5   3      986.59     1216.61    175.32 o 
   8   5   3    11743.58    11351.08    627.68 o 
   9   5   3     2002.94     2201.40    246.55 o 
  10   5   3       15.94      137.73    157.59 o 
  11   5   3      665.52      669.99    228.75 o 
  12   5   3     4237.94     4396.24    478.97 o 
  13   5   3     2309.87     2298.13    390.09 o 
  14   5   3     1611.11     1748.46    365.61 o 
 -17   6   3       15.91        9.88    317.48 o 
 -16   6   3        2.79      -75.08    196.36 o 
 -15   6   3       43.00        0.50    185.38 o 
 -14   6   3       55.59      -42.51    189.30 o 
 -13   6   3       50.47       67.16    155.55 o 
 -12   6   3       23.29       49.74    117.22 o 
 -11   6   3        0.41      -52.75    114.90 o 
 -10   6   3        0.72       28.41    124.03 o 
  -9   6   3        5.74      114.97    114.68 o 
  -8   6   3      275.37      303.09    137.15 o 
  -7   6   3       58.29      128.53    100.14 o 
  -6   6   3      507.62      421.11    129.81 o 
  -5   6   3     2727.65     2963.44    280.90 o 
  -4   6   3      148.24      216.24     49.85 o 
  -3   6   3        2.97       62.25     40.77 o 
  -2   6   3       73.88       81.37     42.45 o 
  -1   6   3      538.07      658.37     77.69 o 
   0   6   3      139.02      193.65     55.60 o 
   1   6   3     1154.50     1212.42    123.43 o 
   2   6   3      224.21      220.59     78.48 o 
   3   6   3      365.31      350.27     92.59 o 
   4   6   3      330.57      311.83     96.38 o 
   5   6   3      200.09      157.97     88.91 o 
   6   6   3     1237.15     1157.96    175.13 o 
   7   6   3       48.74       -1.55     88.24 o 
   8   6   3        1.17        8.17    127.53 o 
   9   6   3      172.47      226.88    173.13 o 
  10   6   3      233.47      191.32    181.45 o 
  11   6   3      153.22      225.48    200.10 o 
  12   6   3       19.80       53.73    175.30 o 
  13   6   3       36.82      139.41    205.96 o 
 -16   7   3        9.12      218.19    341.05 o 
 -15   7   3     1853.37     1633.34    371.84 o 
 -14   7   3     3396.86     3138.42    432.87 o 
 -13   7   3     3089.57     2546.92    385.09 o 
 -12   7   3      129.51      126.46    167.01 o 
 -11   7   3     1042.69     1203.27    265.58 o 
 -10   7   3     5026.12     4837.11    388.54 o 
  -9   7   3     4470.03     3999.94    347.60 o 
  -8   7   3     1222.79     1043.38    204.36 o 
  -7   7   3     1467.86     1616.22    227.27 o 
  -6   7   3    13131.63    13119.87    496.93 o 
  -5   7   3     8811.42     8664.54    438.26 o 
  -4   7   3     1993.55     1915.09    115.65 o 
  -3   7   3      423.88      455.43     72.22 o 
  -2   7   3     2819.40     2897.53    140.61 o 
  -1   7   3    11125.26    11106.16    297.86 o 
   0   7   3     7773.67     8068.69    236.42 o 
   1   7   3       92.27      197.26     74.20 o 
   2   7   3     1574.74     1822.43    160.73 o 
   3   7   3     5640.81     5476.04    296.87 o 
   4   7   3    12733.71    12616.98   1350.46 o 
   5   7   3     3705.61     3928.54    307.50 o 
   6   7   3      700.71      604.36    136.53 o 
   7   7   3     4442.19     4113.75    407.11 o 
   8   7   3    10029.66     9148.90    569.79 o 
   9   7   3     1540.64     1137.45    284.76 o 
  10   7   3      216.58      190.25    180.78 o 
  11   7   3     1911.52     1509.58    347.06 o 
  12   7   3     2997.29     2916.27    447.23 o 
  13   7   3     1279.55      989.26    315.51 o 
 -15   8   3     2798.42     2355.13    425.47 o 
 -14   8   3      114.24      132.39    209.23 o 
 -13   8   3     4369.67     4251.46    768.92 o 
 -12   8   3    15383.99    13756.86    722.66 o 
 -11   8   3     9412.32     8519.32    550.67 o 
 -10   8   3     1004.10     1309.32    269.06 o 
  -9   8   3     3367.52     3501.10    353.67 o 
  -8   8   3    20163.53    19745.61    699.68 o 
  -7   8   3    31394.18    30451.79    826.89 o 
  -6   8   3     2813.32     2694.07    202.92 o 
  -5   8   3      939.39     1023.79    139.87 o 
  -4   8   3    16579.77    16654.44    600.77 o 
  -3   8   3    22707.19    22812.84    479.32 o 
  -2   8   3     9074.32     9332.21    297.31 o 
  -1   8   3        8.11       37.67     54.33 o 
   0   8   3    12009.51    12409.75    376.32 o 
   1   8   3    25093.23    24706.26    725.89 o 
   2   8   3    17445.99    17591.04    454.31 o 
   3   8   3     3008.64     2861.36    208.57 o 
   4   8   3     1776.99     1743.64    181.60 o 
   5   8   3    13851.19    14595.96   1187.65 o 
   6   8   3    19451.97    17728.93    737.06 o 
   7   8   3     6611.57     5956.82    506.63 o 
   8   8   3        4.82       32.81    153.49 o 
   9   8   3     4413.67     4190.70    470.20 o 
  10   8   3    13710.45    12894.82    752.04 o 
  11   8   3     9627.56     9594.93    675.88 o 
  12   8   3      484.97      480.90    259.24 o 
 -14   9   3     8577.50     7893.14    786.56 o 
 -13   9   3     9729.34     9283.73    900.83 o 
 -12   9   3      121.39      229.01    206.48 o 
 -11   9   3     6381.39     5798.88    581.44 o 
 -10   9   3    17365.29    17134.00   1696.13 o 
  -9   9   3    11548.48    11090.25    835.06 o 
  -8   9   3     3528.15     3458.97    357.42 o 
  -7   9   3      235.36      176.36    145.09 o 
  -6   9   3    21944.03    21961.27    598.31 o 
  -5   9   3    31389.82    32154.84    754.26 o 
  -4   9   3    13793.85    13349.44    407.28 o 
  -3   9   3      195.97      202.67     91.00 o 
  -2   9   3    22654.79    23630.50    429.66 o 
  -1   9   3    37542.21    37639.18    550.46 o 
   0   9   3    22504.04    22358.23    468.72 o 
   1   9   3     1811.52     1768.44    154.06 o 
   2   9   3     8892.91     8914.45    298.98 o 
   3   9   3    19028.87    20044.87   1142.73 o 
   4   9   3    23942.98    24752.73   1903.75 o 
   5   9   3     7746.96     7857.57    776.68 o 
   6   9   3      611.05      455.53    202.36 o 
   7   9   3     9771.15     8299.13    919.99 o 
   8   9   3    16351.71    14414.46    769.17 o 
   9   9   3     8433.24     7582.14    699.36 o 
  10   9   3      272.95      237.92    235.41 o 
  11   9   3     3217.97     2841.45    467.47 o 
 -12  10   3    10517.03     9829.63    670.70 o 
 -11  10   3     6433.67     5301.07    509.19 o 
 -10  10   3      204.57      241.37    189.69 o 
  -9  10   3     5307.95     5126.24    441.42 o 
  -8  10   3     8344.00     8046.94    515.29 o 
  -7  10   3     9696.38     8848.41    517.92 o 
  -6  10   3     5328.15     5357.13    399.59 o 
  -5  10   3     5459.16     5917.35    764.74 o 
  -4  10   3    18627.88    18977.57    515.09 o 
  -3  10   3    13086.92    12761.02    431.39 o 
  -2  10   3    14306.08    14451.45    441.20 o 
  -1  10   3     1261.23     1136.33    135.43 o 
   0  10   3     6329.29     6273.75    258.20 o 
   1  10   3    16070.57    15829.93    585.35 o 
   2  10   3    12585.53    11977.22    637.27 o 
   3  10   3     2516.40     2731.64    252.98 o 
   4  10   3     1722.22     1750.36    227.10 o 
   5  10   3     8720.08     8771.42    543.05 o 
   6  10   3    11012.16     9995.82    613.70 o 
   7  10   3     5942.87     5890.07    529.87 o 
   8  10   3        7.80       20.11    189.37 o 
   9  10   3     4364.29     4011.09    511.30 o 
  10  10   3     5670.52     5147.44    576.54 o 
 -11  11   3     2399.09     1937.03    380.48 o 
 -10  11   3     3937.46     3451.15    624.17 o 
  -9  11   3     3393.13     2699.98    386.89 o 
  -8  11   3      254.94      358.44    200.68 o 
  -7  11   3       89.75       58.81    160.78 o 
  -6  11   3     2728.43     2587.92    336.95 o 
  -5  11   3     3506.73     3559.20    364.31 o 
  -4  11   3      206.84       26.73    129.15 o 
  -3  11   3      514.39      333.48    159.52 o 
  -2  11   3      658.76      601.55    147.91 o 
  -1  11   3     6194.64     6308.80    323.83 o 
   0  11   3     3967.19     4186.56    279.16 o 
   1  11   3       46.77       64.89     95.08 o 
   2  11   3      741.36      727.97    168.52 o 
   3  11   3     5150.50     5383.77    339.27 o 
   4  11   3     6439.00     6286.23    440.18 o 
   5  11   3     1004.55     1097.09    224.95 o 
   6  11   3       12.08       73.03    193.15 o 
   7  11   3     2485.79     2632.04    480.18 o 
   8  11   3     3613.21     3614.39    494.55 o 
   9  11   3      874.71      916.91    333.75 o 
  -9  12   3       38.41       34.47    194.95 o 
  -8  12   3      101.29      180.20    211.90 o 
  -7  12   3      187.81      183.77    190.86 o 
  -6  12   3        3.29       79.41    167.17 o 
  -5  12   3       47.40       20.46    152.97 o 
  -4  12   3      513.58      432.27    200.43 o 
  -3  12   3      100.04       94.26    148.20 o 
  -2  12   3       76.03       89.96    144.73 o 
  -1  12   3        7.93     -118.50    151.59 o 
   0  12   3       79.08       66.32    117.76 o 
   1  12   3       35.58       37.52    149.14 o 
   2  12   3      298.08      231.45    139.37 o 
   3  12   3       16.69      -14.09    130.49 o 
   4  12   3       64.24       22.99    139.40 o 
   5  12   3       27.23       28.46    150.33 o 
   6  12   3      245.47      145.77    170.16 o 
   7  12   3       15.09       41.28    167.16 o 
   8  12   3       23.68       23.87    308.82 o 
  -8  13   3      281.49      344.55    331.02 o 
  -7  13   3      296.59      388.46    233.06 o 
  -6  13   3     2188.84     2698.68    387.84 o 
  -5  13   3     3151.08     3406.29    469.31 o 
  -4  13   3     1091.60     1130.83    279.12 o 
  -3  13   3      100.42       17.88    165.00 o 
  -2  13   3     2248.50     2353.53    408.03 o 
  -1  13   3     5069.79     4742.63    590.72 o 
   0  13   3     1444.83     1180.37    391.23 o 
   1  13   3      103.35      149.77    230.97 o 
   2  13   3     1262.22     1287.57    404.61 o 
   3  13   3     2243.15     1937.86    418.67 o 
   4  13   3     1675.17     1895.96    292.99 o 
   5  13   3      872.69      887.70    245.78 o 
   6  13   3      128.68      -63.46    161.63 o 
  -5  14   3      243.24      489.76    363.25 o 
  -4  14   3     6550.88     7470.12    781.09 o 
  -3  14   3     9678.40     9590.32    880.07 o 
  -2  14   3     5296.35     5829.34    692.90 o 
  -1  14   3       68.50      171.97    270.19 o 
   0  14   3     2954.52     2785.12    556.66 o 
   1  14   3    11757.59    12220.81    974.04 o 
   2  14   3     8851.35     9388.55    874.90 o 
 -18   0   4     5428.96     5896.54    727.87 o 
 -17   0   4      154.00       69.49    261.98 o 
 -16   0   4     4166.36     4887.68    635.27 o 
 -15   0   4    15870.40    17103.32   1022.09 o 
 -14   0   4    23706.60    25547.46   1643.14 o 
 -13   0   4     6693.71     7720.93    458.79 o 
 -12   0   4      109.80      118.62    100.64 o 
 -11   0   4     5959.87     6503.13    322.89 o 
 -10   0   4    24653.16    25624.56    998.40 o 
  -9   0   4    28827.25    29528.56    536.50 o 
  -8   0   4      761.01      868.91    113.20 o 
  -7   0   4    18891.80    18219.86    740.71 o 
  -6   0   4    76581.59    73065.50   2918.91 o 
  -5   0   4    64351.36    61712.36    883.90 o 
  -4   0   4     1778.11     1688.17     86.74 o 
  -3   0   4      411.44      386.07     42.98 o 
  -2   0   4    26445.38    27562.40   1139.85 o 
  -1   0   4    67597.59    68360.80   4620.68 o 
   0   0   4    24432.14    23726.16   2758.44 o 
   1   0   4     1217.30     1393.14    127.87 o 
   2   0   4    29841.06    31499.42    412.57 o 
   3   0   4    51873.34    51240.65   1879.96 o 
   4   0   4    30581.67    28058.94   1951.35 o 
   5   0   4    12935.16    13211.02    502.90 o 
   6   0   4     5870.33     5857.61    366.02 o 
   7   0   4    35881.30    33007.11    878.37 o 
   8   0   4    45067.91    43604.02   2115.41 o 
   9   0   4     7392.79     7409.20    594.22 o 
  10   0   4       65.87      141.15    140.48 o 
  11   0   4     9042.80     8486.55    533.35 o 
  12   0   4    16641.05    16881.78    755.73 o 
  13   0   4     9704.24    10831.67    875.97 o 
  14   0   4      306.92       64.17    253.62 o 
 -19   1   4      149.15      390.77    371.00 o 
 -18   1   4     2436.02     2807.93    591.17 o 
 -17   1   4     7047.36     8655.61    582.35 o 
 -16   1   4     7682.53     9173.77    566.79 o 
 -15   1   4     1339.98     1711.83    302.25 o 
 -14   1   4     1191.13     1458.22    189.46 o 
 -13   1   4    19748.41    21173.02    700.93 o 
 -12   1   4    25869.09    27020.59    593.85 o 
 -11   1   4    13756.53    13978.50    294.08 o 
 -10   1   4       62.77       56.55     53.92 o 
  -9   1   4    23707.06    24312.53    853.95 o 
  -8   1   4    41337.95    40512.34    900.35 o 
  -7   1   4    31801.17    32249.76    869.39 o 
  -6   1   4     7739.02     8103.59    174.63 o 
  -5   1   4    10273.11     9939.81    363.71 o 
  -4   1   4    22646.97    22151.29    458.90 o 
  -3   1   4    40475.94    41239.30    973.07 o 
  -2   1   4     3128.95     3053.31    336.86 o 
  -1   1   4     7117.84     7126.69    555.68 o 
   0   1   4    19119.60    17791.81   1410.34 o 
   1   1   4    45299.54    45667.15    815.84 o 
   2   1   4    21906.54    22747.40    847.56 o 
   3   1   4      192.36      130.20     68.93 o 
   4   1   4     4986.74     4750.48    304.79 o 
   5   1   4    31024.37    29372.91   1615.28 o 
   6   1   4    24895.70    23845.78   1222.62 o 
   7   1   4    11988.59    12067.92   1262.56 o 
   8   1   4     1445.23     1443.80    199.65 o 
   9   1   4    13893.84    13282.56    495.19 o 
  10   1   4    12187.99    12111.50    491.82 o 
  11   1   4     8590.32     8546.85    433.92 o 
  12   1   4       18.80       84.52    123.16 o 
  13   1   4     3012.81     3160.26    325.24 o 
  14   1   4     7018.74     7964.99    574.56 o 
 -18   2   4     1647.26     2565.86    577.95 o 
 -17   2   4       64.13      232.79    291.18 o 
 -16   2   4     1074.96     1026.65    403.54 o 
 -15   2   4     2963.08     3554.04    578.71 o 
 -14   2   4     2617.14     2928.01    211.31 o 
 -13   2   4     2690.67     2983.41    206.35 o 
 -12   2   4      412.61      321.64    104.02 o 
 -11   2   4    14929.10    15760.42    513.98 o 
 -10   2   4    11387.19    11346.38    361.49 o 
  -9   2   4     8338.67     8854.99    353.48 o 
  -8   2   4      748.42      854.92     73.11 o 
  -7   2   4     2647.18     2512.01    107.74 o 
  -6   2   4    13981.37    14970.76    532.49 o 
  -5   2   4    21404.88    22427.98    988.17 o 
  -4   2   4     7524.47     7793.58    364.83 o 
  -3   2   4      135.87      133.33     34.82 o 
  -2   2   4     9673.11     7693.16   1482.26 o 
  -1   2   4     5337.72     5093.37    204.22 o 
   0   2   4    13142.35    13331.13    402.17 o 
   1   2   4      247.22      364.37     75.58 o 
   2   2   4     8916.21     8979.62    524.45 o 
   3   2   4    15969.68    15574.20   1147.36 o 
   4   2   4    10483.85    10219.90    536.35 o 
   5   2   4      238.76      360.23    130.35 o 
   6   2   4     3128.57     3289.25    235.40 o 
   7   2   4    11386.92    11391.51    421.67 o 
   8   2   4     8228.31     8062.59   1087.17 o 
   9   2   4     2185.71     2069.42    271.12 o 
  10   2   4      694.09      539.63    157.43 o 
  11   2   4     2140.61     2244.63    271.33 o 
  12   2   4     4983.31     5705.13    376.60 o 
  13   2   4     1961.42     2237.94    367.72 o 
  14   2   4       36.81      130.08    194.75 o 
  15   2   4      887.40      635.12    352.45 o 
 -18   3   4      482.40      823.05    439.43 o 
 -17   3   4      221.80      407.19    343.33 o 
 -16   3   4        8.84       -4.11    241.46 o 
 -15   3   4        2.81      -60.83    154.49 o 
 -14   3   4       68.83       56.03    158.01 o 
 -13   3   4        0.32       17.22    107.90 o 
 -12   3   4     1023.78      920.97    173.41 o 
 -11   3   4      881.63      995.37    147.55 o 
 -10   3   4      177.02      116.84     81.70 o 
  -9   3   4     1642.80     1785.60    158.79 o 
  -8   3   4      382.23      404.77     90.05 o 
  -7   3   4       95.60      157.14     72.58 o 
  -6   3   4       69.42       57.21     59.71 o 
  -5   3   4        2.31       48.86     50.91 o 
  -4   3   4      265.04      293.77     35.42 o 
  -3   3   4      768.19      856.72     56.65 o 
  -2   3   4       35.72       63.96     30.58 o 
  -1   3   4      518.11      566.31     74.18 o 
   0   3   4     1897.94     2201.10    207.65 o 
   1   3   4     1985.59     2401.68    291.34 o 
   2   3   4      695.76      797.69    112.13 o 
   3   3   4      279.74      239.40     83.17 o 
   4   3   4       81.48       25.10     61.95 o 
   5   3   4       75.54       95.69     82.66 o 
   6   3   4      905.25      856.37    145.78 o 
   7   3   4      377.35      476.51    128.70 o 
   8   3   4     1077.14     1034.26    180.10 o 
   9   3   4      694.84      748.09    163.95 o 
  10   3   4        0.89       26.17    103.21 o 
  11   3   4       82.80       56.44    120.37 o 
  12   3   4      112.56       52.81    160.90 o 
  13   3   4       17.10      -58.24    164.25 o 
  14   3   4       25.24      -16.64    167.02 o 
 -18   4   4      848.78     1132.93    492.95 o 
 -17   4   4      418.48      387.73    376.63 o 
 -16   4   4      863.80     1067.57    294.36 o 
 -15   4   4     3831.09     4587.34    452.30 o 
 -14   4   4     4391.18     4638.10    424.57 o 
 -13   4   4     1383.18     1419.41    219.39 o 
 -12   4   4       17.51       92.14    116.38 o 
 -11   4   4     6474.63     6535.15    332.99 o 
 -10   4   4    13739.43    13421.58    440.61 o 
  -9   4   4     5041.72     4745.54    311.13 o 
  -8   4   4       99.87       60.96    112.82 o 
  -7   4   4     8802.88     8967.77    358.98 o 
  -6   4   4    18548.75    19090.77    484.23 o 
  -5   4   4    16466.95    16505.18    427.65 o 
  -4   4   4     1418.79     1451.07     71.08 o 
  -3   4   4     2997.80     3115.46    172.42 o 
  -2   4   4     7651.79     7491.58    397.25 o 
  -1   4   4    13631.74    13621.70    483.27 o 
   0   4   4      501.80      424.92     78.89 o 
   1   4   4      424.45      489.23     91.30 o 
   2   4   4      426.83      364.82     85.73 o 
   3   4   4    17623.46    17513.39   1948.06 o 
   4   4   4     8934.71     8993.18    513.60 o 
   5   4   4     1909.61     1851.08    188.16 o 
   6   4   4     2517.49     2606.07    340.27 o 
   7   4   4     2714.79     2761.27    297.71 o 
   8   4   4     5678.46     5609.42    325.54 o 
   9   4   4     2342.92     2571.53    265.23 o 
  10   4   4      340.02      293.69    141.48 o 
  11   4   4     3302.84     3197.90    407.22 o 
  12   4   4     4680.27     5291.70    504.77 o 
  13   4   4     2187.01     2594.50    404.29 o 
  14   4   4      121.96      112.21    298.93 o 
 -17   5   4     8401.49     9229.15    647.44 o 
 -16   5   4     8201.31     8555.50    615.38 o 
 -15   5   4     2730.69     2695.44    391.64 o 
 -14   5   4      975.36      678.07    234.00 o 
 -13   5   4    12414.22    11323.39    489.78 o 
 -12   5   4    15641.16    15096.28    534.81 o 
 -11   5   4    11981.66    11964.41    794.27 o 
 -10   5   4      202.56      365.45    148.40 o 
  -9   5   4     9558.76     8835.06    429.04 o 
  -8   5   4    24277.25    23619.67    640.60 o 
  -7   5   4    18996.68    18782.69    543.36 o 
  -6   5   4     2222.08     2221.52    201.49 o 
  -5   5   4     8875.20     9019.99    241.37 o 
  -4   5   4    35298.96    37555.36   1324.31 o 
  -3   5   4    37499.11    38500.81   1514.53 o 
  -2   5   4    12156.59    12125.56    258.82 o 
  -1   5   4       38.85       65.95     40.76 o 
   0   5   4    40879.87    41687.60   1482.39 o 
   1   5   4    29505.38    27050.29    990.25 o 
   2   5   4    24154.58    22477.83    929.77 o 
   3   5   4     4609.31     4925.96    347.70 o 
   4   5   4     6474.54     6154.11    465.36 o 
   5   5   4    26885.49    26075.72   2694.51 o 
   6   5   4    24493.89    24838.01   2540.76 o 
   7   5   4     4228.88     4853.19    658.47 o 
   8   5   4     2379.41     2416.96    251.86 o 
   9   5   4    14918.87    15045.79    955.72 o 
  10   5   4    15686.60    15448.63    749.54 o 
  11   5   4     5193.60     4897.06    488.55 o 
  12   5   4       45.34      162.17    185.35 o 
  13   5   4     3642.93     4178.79    488.93 o 
 -17   6   4     1515.15     1068.01    443.69 o 
 -16   6   4     2162.61     2307.48    403.88 o 
 -15   6   4    13029.54    13530.21   1238.61 o 
 -14   6   4    17651.84    16079.66   1489.34 o 
 -13   6   4     3253.67     3229.87    313.00 o 
 -12   6   4      354.70      263.80    139.08 o 
 -11   6   4    14925.84    13165.57    998.44 o 
 -10   6   4    30033.52    28872.75    826.75 o 
  -9   6   4    17335.73    15971.65    591.73 o 
  -8   6   4      204.20      200.38    122.55 o 
  -7   6   4    12185.87    11805.20    461.99 o 
  -6   6   4    37356.47    36355.39   1222.87 o 
  -5   6   4    26927.12    27911.05    759.72 o 
  -4   6   4     3315.78     3435.45    201.10 o 
  -3   6   4     2731.77     2922.43    127.84 o 
  -2   6   4    22262.90    22665.51    516.08 o 
  -1   6   4    48473.66    48552.27    965.33 o 
   0   6   4    30072.12    29248.17   1440.42 o 
   1   6   4      108.19      153.93     76.63 o 
   2   6   4    10160.77     9891.52    678.32 o 
   3   6   4    42253.48    41457.30   2624.21 o 
   4   6   4    21945.24    22821.15   1476.55 o 
   5   6   4      754.63      820.08    149.50 o 
   6   6   4     4830.66     4834.24    492.37 o 
   7   6   4    22977.71    24365.94   1691.32 o 
   8   6   4    23687.45    23575.37   2076.93 o 
   9   6   4     8014.16     8488.76    573.71 o 
  10   6   4       47.31      -23.88    156.39 o 
  11   6   4     5485.47     5912.19   1085.04 o 
  12   6   4     8877.28     8772.01    632.33 o 
  13   6   4     6510.96     7274.61    600.85 o 
 -16   7   4     5342.32     5123.31    549.92 o 
 -15   7   4     1012.62     1008.66    301.47 o 
 -14   7   4     2257.11     1937.63    363.54 o 
 -13   7   4     9846.79     9807.69    607.98 o 
 -12   7   4    17019.77    16535.31    733.80 o 
 -11   7   4     6410.37     5759.08    431.55 o 
 -10   7   4      662.69      635.94    322.35 o 
  -9   7   4     8045.09     7822.71    448.15 o 
  -8   7   4    26695.43    25531.33    740.77 o 
  -7   7   4    17542.84    17403.90    590.66 o 
  -6   7   4     3977.77     4219.40    215.58 o 
  -5   7   4     1211.22     1363.32    138.81 o 
  -4   7   4    14098.77    14037.01    270.22 o 
  -3   7   4    20065.68    20775.30    342.96 o 
  -2   7   4     9327.75     9052.89    241.35 o 
  -1   7   4      269.54      222.15     64.81 o 
   0   7   4    20522.02    20941.67    388.91 o 
   1   7   4    23904.56    23690.11    912.58 o 
   2   7   4    16699.29    16810.68    888.42 o 
   3   7   4      903.02     1073.63    151.71 o 
   4   7   4     6146.64     5840.23    293.83 o 
   5   7   4    14996.40    14284.20   1202.15 o 
   6   7   4    17887.06    18030.77   1842.32 o 
   7   7   4     2609.03     2753.90    262.71 o 
   8   7   4      232.33      202.56    177.71 o 
   9   7   4     6034.20     5898.32    522.07 o 
  10   7   4    10037.17    10581.85    681.66 o 
  11   7   4     2918.40     2666.98    619.76 o 
  12   7   4      332.12      549.42    271.31 o 
 -15   8   4     2659.79     3225.37    469.60 o 
 -14   8   4     2707.90     2772.89    426.57 o 
 -13   8   4      889.06     1115.89    303.08 o 
 -12   8   4       62.13       75.40    176.34 o 
 -11   8   4     1535.82     1666.38    356.94 o 
 -10   8   4     3642.52     3942.10    384.26 o 
  -9   8   4     1381.07     1311.75    250.02 o 
  -8   8   4       83.94       98.93    134.77 o 
  -7   8   4     1640.81     1867.27    254.96 o 
  -6   8   4     6732.34     6406.97    377.76 o 
  -5   8   4     7474.62     7767.79    296.85 o 
  -4   8   4     5725.21     5804.90    323.02 o 
  -3   8   4      340.59      393.80     79.58 o 
  -2   8   4     7456.64     7616.32    239.21 o 
  -1   8   4     5047.32     4982.23    204.75 o 
   0   8   4     4132.36     4279.60    199.04 o 
   1   8   4      185.65      153.33     73.83 o 
   2   8   4     2885.04     2883.28    211.99 o 
   3   8   4     5029.28     4751.07    269.50 o 
   4   8   4     5009.55     5402.25    296.07 o 
   5   8   4      338.62      455.31    137.81 o 
   6   8   4     2287.39     2029.25    337.08 o 
   7   8   4     2361.93     2140.49    353.58 o 
   8   8   4     2992.90     2919.11    421.16 o 
   9   8   4     2545.09     2990.23    441.80 o 
  10   8   4       22.31       -9.25    188.20 o 
  11   8   4      925.69      896.96    298.26 o 
 -14   9   4        4.61       -7.47    199.05 o 
 -13   9   4       66.14       30.01    189.61 o 
 -12   9   4       73.05      -20.71    171.32 o 
 -11   9   4        5.47     -135.76    135.76 o 
 -10   9   4      218.20      412.30    191.30 o 
  -9   9   4       41.64      -41.02    125.45 o 
  -8   9   4      104.17      136.36    144.04 o 
  -7   9   4        1.26      -49.38    119.97 o 
  -6   9   4        2.33       72.78    116.62 o 
  -5   9   4      231.29      261.26    133.65 o 
  -4   9   4       84.54       33.88     78.89 o 
  -3   9   4       11.49       69.72     79.72 o 
  -2   9   4      199.39      234.73     94.13 o 
  -1   9   4      348.24      390.35     90.18 o 
   0   9   4        1.31       47.66     70.19 o 
   1   9   4       84.87       38.68     72.40 o 
   2   9   4        9.01       -4.75     70.94 o 
   3   9   4      185.31      202.08    111.86 o 
   4   9   4        8.61       36.87    100.52 o 
   5   9   4       59.87       72.53    156.42 o 
   6   9   4       84.44       56.65    163.27 o 
   7   9   4       11.00       50.63    176.55 o 
   8   9   4      520.91      499.24    251.13 o 
   9   9   4        1.43      140.22    217.87 o 
  10   9   4       81.34       60.87    220.22 o 
  11   9   4        6.68     -169.99    291.33 o 
 -13  10   4      846.62      896.24    322.15 o 
 -12  10   4        7.20      -31.47    188.35 o 
 -11  10   4     2094.71     2082.96    360.66 o 
 -10  10   4     3433.38     3436.23    451.97 o 
  -9  10   4     2559.97     2606.98    357.71 o 
  -8  10   4       90.12      188.76    168.46 o 
  -7  10   4     1188.76     1210.55    252.66 o 
  -6  10   4     4021.11     3806.84    688.94 o 
  -5  10   4     3330.97     3736.83    339.61 o 
  -4  10   4      902.58      845.36    195.93 o 
  -3  10   4      727.77      811.81    213.40 o 
  -2  10   4     8495.14     8914.00    357.02 o 
  -1  10   4     3811.87     3669.10    244.53 o 
   0  10   4     5821.74     5827.25    258.20 o 
   1  10   4      724.15      725.24    128.20 o 
   2  10   4     1005.08     1126.27    156.02 o 
   3  10   4     6078.59     5734.62    281.24 o 
   4  10   4     4948.73     4560.99    413.81 o 
   5  10   4       18.49        5.04    163.30 o 
   6  10   4     1121.05     1236.84    306.29 o 
   7  10   4     2029.02     1816.67    374.65 o 
   8  10   4     1986.70     2052.10    402.54 o 
   9  10   4      333.76      367.45    261.42 o 
  10  10   4       82.84      -20.83    303.49 o 
 -11  11   4     4022.98     4105.42    488.92 o 
 -10  11   4        9.42     -111.25    170.14 o 
  -9  11   4     5963.31     6391.39    503.12 o 
  -8  11   4    13029.80    12602.57    657.70 o 
  -7  11   4     4068.44     3969.92    400.84 o 
  -6  11   4     1316.85     1587.60    289.69 o 
  -5  11   4     2010.69     2012.86    321.28 o 
  -4  11   4    12320.35    12245.74    809.37 o 
  -3  11   4    20470.08    20204.61    715.40 o 
  -2  11   4     5206.27     5549.15    390.00 o 
  -1  11   4      569.35      498.01    174.11 o 
   0  11   4     8131.22     8235.25    373.23 o 
   1  11   4    17316.84    17131.27    472.89 o 
   2  11   4    11719.10    11237.94    845.47 o 
   3  11   4      318.05      325.74    146.14 o 
   4  11   4     4207.91     3851.00    332.85 o 
   5  11   4    11901.01    10997.51    549.63 o 
   6  11   4     8998.03     8710.11    658.61 o 
   7  11   4     1803.66     1441.70    354.16 o 
   8  11   4      358.92      575.30    284.46 o 
  -9  12   4     9594.56     9614.77    634.37 o 
  -8  12   4      192.60      286.51    198.02 o 
  -7  12   4     7775.87     7783.44    543.54 o 
  -6  12   4    20625.57    21215.91    828.86 o 
  -5  12   4    14366.44    14308.13    669.69 o 
  -4  12   4     3066.95     2997.66    354.05 o 
  -3  12   4      872.05      944.44    229.32 o 
  -2  12   4    13532.65    13863.79    623.64 o 
  -1  12   4    16064.20    17769.01    770.22 o 
   0  12   4     6717.46     7272.98    936.25 o 
   1  12   4       11.61      -42.12    179.88 o 
   2  12   4     9503.44     9801.98    802.98 o 
   3  12   4    15729.01    15339.72    586.09 o 
   4  12   4    10546.04    10309.92    911.50 o 
   5  12   4     1842.98     1978.59    299.61 o 
   6  12   4     1553.91     1579.57    291.53 o 
   7  12   4     6783.34     6750.79    489.40 o 
  -7  13   4     8043.13     8409.92    771.51 o 
  -6  13   4      936.88      950.37    278.73 o 
  -5  13   4     1122.28      922.84    357.78 o 
  -4  13   4    10128.34    10682.64    613.22 o 
  -3  13   4    14533.59    15182.32    705.84 o 
  -2  13   4     3747.31     3954.12    402.54 o 
  -1  13   4      367.74       91.69    242.83 o 
   0  13   4     5831.50     6475.10    686.97 o 
   1  13   4    11783.74    11691.51    912.31 o 
   2  13   4     7074.97     7145.95    730.91 o 
   3  13   4      593.68      630.25    322.50 o 
   4  13   4      977.63      683.47    341.96 o 
   5  13   4     6860.46     7652.12    917.17 o 
  -5  14   4     2770.95     3334.03    625.54 o 
  -4  14   4      794.50      939.68    411.91 o 
  -3  14   4     1018.70      969.17    407.50 o 
 -18   1   5     1977.39     2923.33    582.36 o 
 -17   1   5        5.25      163.76    278.10 o 
 -16   1   5     1415.94     1504.13    298.69 o 
 -15   1   5     7970.34     8557.32    366.40 o 
 -14   1   5     6842.63     7605.23    402.57 o 
 -13   1   5     1350.47     1455.77    152.60 o 
 -12   1   5     2993.93     3171.27    192.09 o 
 -11   1   5    11451.89    11406.46    404.11 o 
 -10   1   5     8566.08     8497.26    216.65 o 
  -9   1   5     2760.03     2596.25    137.07 o 
  -8   1   5      182.68      205.17     51.10 o 
  -7   1   5     7532.00     8014.45    169.87 o 
  -6   1   5    13649.39    13438.21    641.77 o 
  -5   1   5      302.73      354.57     86.10 o 
  -4   1   5       25.40       35.51     49.09 o 
  -3   1   5      112.93      137.99     22.17 o 
  -2   1   5    14126.67    14836.14    496.34 o 
  -1   1   5    20074.53    20309.91   1490.11 o 
   0   1   5    11593.51    12266.08    289.30 o 
   1   1   5       27.89       39.85     39.56 o 
   2   1   5    13893.50    14982.54    441.02 o 
   3   1   5    10142.67     8894.67    957.62 o 
   4   1   5     2745.78     2927.93    208.29 o 
   5   1   5      109.11      210.38     92.49 o 
   6   1   5     4955.26     4701.46    368.84 o 
   7   1   5    12639.70    12219.16    575.32 o 
   8   1   5     3999.31     3804.92    291.53 o 
   9   1   5      279.13      129.00    108.78 o 
  10   1   5     1436.58     1359.24    223.86 o 
  11   1   5     2527.99     2475.94    288.50 o 
  12   1   5     3406.37     3569.45    344.85 o 
  13   1   5      639.02      700.48    202.12 o 
  14   1   5      109.17      143.38    275.36 o 
 -18   2   5     4877.81     5770.04    752.81 o 
 -17   2   5    13691.15    17256.13   1130.50 o 
 -16   2   5     7056.40     7485.00    524.70 o 
 -15   2   5      766.81     1016.09    206.35 o 
 -14   2   5     5672.96     5999.54    275.19 o 
 -13   2   5    19636.55    19925.30    705.75 o 
 -12   2   5    12892.89    13725.86    583.18 o 
 -11   2   5     2022.95     1980.57    161.52 o 
 -10   2   5      976.08     1009.25    122.37 o 
  -9   2   5    23365.62    23397.66    635.71 o 
  -8   2   5    31897.58    31062.03    467.29 o 
  -7   2   5    26215.87    26875.18    754.55 o 
  -6   2   5       31.82      104.90     41.86 o 
  -5   2   5     5730.24     5869.52    202.93 o 
  -4   2   5    26501.97    26697.27   1150.53 o 
  -3   2   5    51673.40    52161.41   1769.58 o 
  -2   2   5     2769.02     2787.86    181.94 o 
  -1   2   5     4476.24     4999.05    151.06 o 
   0   2   5    36738.97    38626.58    998.17 o 
   1   2   5    63700.23    63032.10   3422.48 o 
   2   2   5     8164.66     8065.30    305.18 o 
   3   2   5      264.14      336.38     92.42 o 
   4   2   5    26097.97    25505.78   1209.05 o 
   5   2   5    41595.96    41299.86   1973.08 o 
   6   2   5    13969.47    14361.62    470.67 o 
   7   2   5      523.31      622.39    148.06 o 
   8   2   5     2212.80     1968.35    298.95 o 
   9   2   5    11326.11    10940.51    471.83 o 
  10   2   5    13108.51    13039.12    531.51 o 
  11   2   5     4192.28     4194.31    352.19 o 
  12   2   5       98.82      111.89    140.28 o 
  13   2   5     3950.46     3877.56    464.65 o 
  14   2   5     5204.04     5354.63    733.95 o 
 -18   3   5     5782.94     7522.42    828.22 o 
 -17   3   5        1.90      334.97    338.31 o 
 -16   3   5     5185.50     5526.30    689.70 o 
 -15   3   5    15511.33    16540.60    777.29 o 
 -14   3   5    13898.72    14106.93    621.75 o 
 -13   3   5     4096.42     4210.75    266.59 o 
 -12   3   5     7043.24     6876.11    304.57 o 
 -11   3   5    28566.20    26934.27    553.82 o 
 -10   3   5    37638.64    36166.16    606.45 o 
  -9   3   5    17084.81    17366.61    841.11 o 
  -8   3   5      522.56      479.93    104.50 o 
  -7   3   5    16116.56    15847.42    470.40 o 
  -6   3   5    21276.90    20008.78    286.06 o 
  -5   3   5    38458.35    38548.31    425.82 o 
  -4   3   5     6548.30     6844.82    187.51 o 
  -3   3   5    20916.57    19874.00    762.75 o 
  -2   3   5    55159.56    51981.73   3028.77 o 
  -1   3   5    53103.80    42798.83   9028.19 o 
   0   3   5    10692.16    10116.75    567.08 o 
   1   3   5     3918.11     3965.29    203.13 o 
   2   3   5    34366.19    32654.74   3440.43 o 
   3   3   5    54947.41    52998.63   3261.65 o 
   4   3   5    34331.30    34179.59   1827.39 o 
   5   3   5      818.42      828.62    148.48 o 
   6   3   5     9281.48     9442.26    792.33 o 
   7   3   5    18580.22    17885.71    550.30 o 
   8   3   5    16351.61    16139.30    546.01 o 
   9   3   5     6996.73     7267.09    497.70 o 
  10   3   5     2060.98     2228.45    273.55 o 
  11   3   5     7593.96     7754.92    440.97 o 
  12   3   5    10184.44    10252.04    647.62 o 
  13   3   5     4944.12     4892.02    508.38 o 
  14   3   5        7.64     -163.61    221.08 o 
 -18   4   5     3770.48     5087.93    774.40 o 
 -17   4   5     9701.64    11793.39   1017.07 o 
 -16   4   5     8629.27     9578.57    599.96 o 
 -15   4   5      483.49      547.55    231.95 o 
 -14   4   5     3055.86     3141.10    303.79 o 
 -13   4   5    13705.64    13162.73   1100.31 o 
 -12   4   5    20564.64    18130.73    558.65 o 
 -11   4   5     6555.99     6140.90    381.94 o 
 -10   4   5      344.91      533.28    129.69 o 
  -9   4   5    14992.34    15308.17    934.20 o 
  -8   4   5    28964.85    29010.10    660.63 o 
  -7   4   5     9541.27     9413.46    363.57 o 
  -6   4   5      100.38       79.29     73.99 o 
  -5   4   5     9273.61     9240.60    310.51 o 
  -4   4   5    45985.30    42929.66   3319.52 o 
  -3   4   5    21223.75    18533.71   1059.04 o 
  -2   4   5    10704.33    10074.40    221.23 o 
  -1   4   5      664.81      557.09    131.14 o 
   0   4   5     8665.01     7399.00    392.23 o 
   1   4   5    26921.36    24970.14    894.61 o 
   2   4   5    25844.75    25040.10   2189.11 o 
   3   4   5      285.92      260.99    112.59 o 
   4   4   5    17524.43    17327.79   1004.84 o 
   5   4   5    25882.57    25575.17   1281.10 o 
   6   4   5    25192.60    25390.46    645.36 o 
   7   4   5     2504.75     2498.92    253.13 o 
   8   4   5     3242.14     3263.62    326.57 o 
   9   4   5    12563.71    13104.20    520.12 o 
  10   4   5    12113.06    12667.14    533.54 o 
  11   4   5     2966.72     3410.08    428.12 o 
  12   4   5       50.10       91.44    182.16 o 
  13   4   5     3707.47     3228.62    445.88 o 
 -17   5   5       11.06      -22.02    198.79 o 
 -16   5   5     2052.61     2140.46    378.58 o 
 -15   5   5     5526.64     5465.16    487.96 o 
 -14   5   5     4366.75     4075.07    346.65 o 
 -13   5   5       96.54      136.02    129.03 o 
 -12   5   5      517.57      567.42    156.86 o 
 -11   5   5     3413.38     3259.97    261.73 o 
 -10   5   5    12662.99    12656.46    869.43 o 
  -9   5   5     5720.80     5555.72    343.81 o 
  -8   5   5      430.48      309.65    127.30 o 
  -7   5   5     8358.06     8898.92    381.25 o 
  -6   5   5    10873.19    10541.65    259.21 o 
  -5   5   5     2870.03     2891.56     99.80 o 
  -4   5   5      596.46      604.91     63.84 o 
  -3   5   5     2997.66     3244.10    129.48 o 
  -2   5   5    14224.85    14022.69    272.94 o 
  -1   5   5     7591.93     7629.49    365.01 o 
   0   5   5      263.01      293.82     83.87 o 
   1   5   5      797.84      878.40    127.85 o 
   2   5   5     6452.93     5956.17    424.43 o 
   3   5   5    11171.00    10660.50    806.88 o 
   4   5   5     2774.61     2625.21    219.38 o 
   5   5   5      282.65      280.90    109.75 o 
   6   5   5      144.03       92.76    100.09 o 
   7   5   5     6241.76     6211.40    524.92 o 
   8   5   5     4824.72     5106.81    450.28 o 
   9   5   5      347.57      297.08    145.63 o 
  10   5   5      122.01      141.07    176.50 o 
  11   5   5     3895.07     4568.39    493.18 o 
  12   5   5     2457.14     2211.06    383.43 o 
  13   5   5      785.25      515.61    351.85 o 
 -17   6   5      153.47       21.02    228.97 o 
 -16   6   5      240.49      256.99    231.51 o 
 -15   6   5      163.74       77.94    183.86 o 
 -14   6   5       18.00      -27.31    126.78 o 
 -13   6   5       28.17      -39.44    123.00 o 
 -12   6   5      467.07      219.26    134.24 o 
 -11   6   5       14.27       35.55    136.54 o 
 -10   6   5      168.22       53.49    118.22 o 
  -9   6   5       92.38       87.26    105.96 o 
  -8   6   5      188.63      235.93    122.55 o 
  -7   6   5      295.06      225.74    111.29 o 
  -6   6   5      242.50      284.35     75.37 o 
  -5   6   5       85.28       58.24     54.26 o 
  -4   6   5        6.69        1.56     40.26 o 
  -3   6   5        4.03       19.66     42.27 o 
  -2   6   5      168.20      142.46     57.16 o 
  -1   6   5     2079.25     2080.20    136.24 o 
   0   6   5      802.45      872.67    159.43 o 
   1   6   5      865.66      845.92    129.78 o 
   2   6   5       20.15      -21.00     71.51 o 
   3   6   5      219.65      233.64     99.72 o 
   4   6   5       42.72      -35.08     84.51 o 
   5   6   5       98.37      115.02    101.95 o 
   6   6   5      121.10       61.98    102.18 o 
   7   6   5      711.83      718.34    172.61 o 
   8   6   5      586.28      445.34    157.85 o 
   9   6   5        0.85      -89.54    134.96 o 
  10   6   5       12.42       38.17    169.84 o 
  11   6   5        8.03       82.68    185.31 o 
  12   6   5        9.39       45.93    185.33 o 
 -16   7   5      808.02     1136.83    329.13 o 
 -15   7   5     4278.23     4080.84    477.52 o 
 -14   7   5     1754.36     1659.64    337.52 o 
 -13   7   5      545.68      595.79    191.77 o 
 -12   7   5      595.22      493.51    209.85 o 
 -11   7   5     3412.50     3338.70    358.54 o 
 -10   7   5     5080.60     4816.81    386.97 o 
  -9   7   5     2308.10     2174.85    271.79 o 
  -8   7   5      101.09       68.29    106.05 o 
  -7   7   5     4107.14     3742.67    290.61 o 
  -6   7   5     8437.89     8092.20    395.24 o 
  -5   7   5     9983.56    10003.92    424.81 o 
  -4   7   5      932.11     1117.99    125.03 o 
  -3   7   5      250.55      307.14     70.07 o 
  -2   7   5     5240.44     5143.46    195.22 o 
  -1   7   5    12087.32    12008.23    337.30 o 
   0   7   5     2588.97     2730.46    226.13 o 
   1   7   5      142.76      151.33     90.07 o 
   2   7   5     6915.10     6511.04    303.56 o 
   3   7   5     5697.83     5505.20    612.94 o 
   4   7   5     2307.92     2301.39    230.39 o 
   5   7   5      406.66      446.36    136.89 o 
   6   7   5     1208.58     1366.19    271.37 o 
   7   7   5     7604.14     8070.07    528.29 o 
   8   7   5     3224.46     3574.06    446.76 o 
   9   7   5      350.02      436.15    226.55 o 
  10   7   5     1126.98      885.23    331.32 o 
  11   7   5     3752.11     3580.96    488.30 o 
 -15   8   5      121.15       91.25    218.66 o 
 -14   8   5     3022.93     2297.20    491.13 o 
 -13   8   5     9632.62     9749.29    500.96 o 
 -12   8   5    13430.66    12210.54    650.91 o 
 -11   8   5     2723.01     2616.87    346.63 o 
 -10   8   5     1244.58     1273.44    253.35 o 
  -9   8   5    13650.43    12834.34    583.62 o 
  -8   8   5    22383.20    22286.64    725.75 o 
  -7   8   5     9799.90     9981.94    481.48 o 
  -6   8   5       79.64      137.56    113.71 o 
  -5   8   5    14181.64    14249.43    534.24 o 
  -4   8   5    37611.95    37167.31    829.68 o 
  -3   8   5     8526.34     8614.82    305.32 o 
  -2   8   5     3959.13     4030.13    187.53 o 
  -1   8   5     2043.27     2111.40    156.91 o 
   0   8   5    16832.37    16540.65    514.56 o 
   1   8   5    22930.58    23244.67   1799.39 o 
   2   8   5     6041.88     6054.70    306.02 o 
   3   8   5      426.48      395.60    129.08 o 
   4   8   5     7638.36     7683.49    716.25 o 
   5   8   5    18953.52    18806.47   1940.17 o 
   6   8   5    10628.46     9585.69    656.48 o 
   7   8   5      750.08      603.39    374.27 o 
   8   8   5     1911.54     1931.81    374.87 o 
   9   8   5     8512.32     8321.35    635.48 o 
  10   8   5     6331.29     6809.07    603.46 o 
  11   8   5     1105.66      752.35    418.14 o 
 -14   9   5     9722.66     9278.63    663.52 o 
 -13   9   5     2914.65     2457.31    403.98 o 
 -12   9   5     1879.26     1820.78    347.21 o 
 -11   9   5    15687.54    14934.32    718.62 o 
 -10   9   5    20620.60    19740.51    782.77 o 
  -9   9   5     3920.34     4334.18    389.64 o 
  -8   9   5      338.41      457.92    174.89 o 
  -7   9   5    11918.55    12258.47    556.83 o 
  -6   9   5    25006.23    24610.74    754.07 o 
  -5   9   5    15352.49    15399.43    589.16 o 
  -4   9   5      517.25      432.22    149.68 o 
  -3   9   5     7335.74     7319.11    398.51 o 
  -2   9   5    22811.33    22321.57   1175.66 o 
  -1   9   5    25913.40    22389.42   2703.94 o 
   0   9   5     9559.29     9815.01    410.75 o 
   1   9   5      619.04      499.62    113.11 o 
   2   9   5    11881.17    12436.81   1064.32 o 
   3   9   5    16653.07    17012.04   1029.16 o 
   4   9   5    19875.33    18541.97    678.70 o 
   5   9   5      305.21      258.39    197.18 o 
   6   9   5     6326.04     5788.17    521.80 o 
   7   9   5    14827.04    12762.01   1194.82 o 
   8   9   5    12766.85    12581.96    765.34 o 
   9   9   5     1215.71     1186.73    344.68 o 
  10   9   5     1428.08      871.40    457.37 o 
 -13  10   5     5985.29     5628.95    564.28 o 
 -12  10   5     7787.67     8122.98    598.17 o 
 -11  10   5     2097.26     2157.41    372.43 o 
 -10  10   5      758.10      899.67    257.18 o 
  -9  10   5     8519.94     8409.46    533.66 o 
  -8  10   5    14325.05    15194.08    673.76 o 
  -7  10   5    13255.06    13146.37    612.36 o 
  -6  10   5      327.25      399.27    167.84 o 
  -5  10   5     9666.17     9543.68    501.18 o 
  -4  10   5    14652.68    14477.78    591.49 o 
  -3  10   5    14441.21    13604.58    711.90 o 
  -2  10   5     3684.98     3744.81    328.13 o 
  -1  10   5     2781.02     2884.10    309.35 o 
   0  10   5    10656.73    11490.87    672.42 o 
   1  10   5    12332.76    12019.66    515.29 o 
   2  10   5     3631.46     3852.97    246.36 o 
   3  10   5        5.26        6.83     87.29 o 
   4  10   5     4726.08     4811.52    456.26 o 
   5  10   5    10817.03    10338.51    644.48 o 
   6  10   5     5990.29     4969.61    524.09 o 
   7  10   5      451.46      255.43    255.21 o 
   8  10   5     1668.71     1555.53    381.46 o 
   9  10   5     5542.53     4292.86    778.96 o 
 -11  11   5     3116.75     3091.54    442.88 o 
 -10  11   5     3354.16     3156.74    418.33 o 
  -9  11   5     1998.25     2098.61    350.97 o 
  -8  11   5      504.02      408.13    197.50 o 
  -7  11   5      149.49       39.76    149.45 o 
  -6  11   5     5975.05     5898.62    438.31 o 
  -5  11   5     3592.51     3609.57    365.34 o 
  -4  11   5       29.02      126.55    141.78 o 
  -3  11   5      175.58      201.97    144.61 o 
  -2  11   5     4135.52     4200.58    498.88 o 
  -1  11   5     6144.04     6602.25    428.67 o 
   0  11   5     1829.00     2032.80    282.24 o 
   1  11   5      481.53      548.30    185.46 o 
   2  11   5     3310.75     3188.23    281.36 o 
   3  11   5     3384.81     3211.52    312.97 o 
   4  11   5     1424.31     1426.84    253.34 o 
   5  11   5      441.43      537.56    260.99 o 
   6  11   5      146.95       69.10    213.25 o 
   7  11   5     2303.42     2105.94    425.77 o 
   8  11   5     2683.75     2754.25    672.07 o 
  -9  12   5      118.14      163.81    207.32 o 
  -8  12   5      174.31       94.84    197.16 o 
  -7  12   5      426.91      233.12    192.45 o 
  -6  12   5       59.73        8.32    152.41 o 
  -5  12   5      182.31      238.62    191.34 o 
  -4  12   5        6.08      -54.93    140.62 o 
  -3  12   5        2.49      -11.14    149.43 o 
  -2  12   5        3.92      -59.38    134.48 o 
  -1  12   5      302.29      260.82    177.06 o 
   0  12   5       35.88      101.44    156.97 o 
   1  12   5        5.88      102.33    215.76 o 
   2  12   5      123.94      -82.41    189.91 o 
   3  12   5       14.24      -72.87    175.21 o 
   4  12   5        2.21       -1.41    184.38 o 
   5  12   5        1.16      -47.35    184.46 o 
   6  12   5        0.18     -154.94    340.59 o 
   7  12   5      164.62      426.05    392.14 o 
  -7  13   5     2288.91     2152.44    539.48 o 
  -6  13   5     4706.77     5243.68    722.78 o 
  -5  13   5     1312.22     1237.61    468.32 o 
  -4  13   5      465.32      383.85    214.17 o 
  -3  13   5      496.71      530.87    218.45 o 
  -2  13   5     3537.83     3724.18    405.45 o 
  -1  13   5     3666.34     3753.76    739.50 o 
   0  13   5      860.59      962.48    376.78 o 
   1  13   5      247.64      474.10    304.10 o 
   2  13   5     2172.94     1942.45    473.49 o 
   3  13   5     2304.37     2110.47    501.46 o 
   5  13   5       18.08     -238.11    366.29 o 
  -4  14   5     8110.69     7963.37    824.42 o 
  -3  14   5     7813.42     7520.30    766.95 o 
 -16   0   6    11183.03    11232.93    870.95 o 
 -15   0   6    24068.91    27176.99   1843.62 o 
 -14   0   6    10950.57    12960.48    662.26 o 
 -13   0   6      248.60      262.22    154.77 o 
 -12   0   6     2277.83     2871.24    312.42 o 
 -11   0   6    34755.60    33265.60    948.83 o 
 -10   0   6    20008.58    21378.83   1064.88 o 
  -9   0   6     3388.85     3613.82    207.31 o 
  -8   0   6     1179.45     1062.84    118.09 o 
  -7   0   6    35612.82    32913.12   4055.06 o 
  -6   0   6    74927.34    72058.65   4635.20 o 
  -5   0   6    29078.78    30283.30    780.85 o 
  -4   0   6     1080.90     1315.85     87.38 o 
  -3   0   6    11061.65    10391.59    772.19 o 
  -2   0   6    69836.52    65027.93  19712.13 o 
  -1   0   6    56876.28    60998.83    897.74 o 
   0   0   6    10751.41    12447.74   1753.53 o 
   1   0   6      865.52      737.81    130.45 o 
   2   0   6    56204.41    60346.61    776.29 o 
   3   0   6    45482.85    46955.05   1269.32 o 
   4   0   6     9780.83     9389.46    622.50 o 
   5   0   6      108.28      -16.57    128.64 o 
   6   0   6     8564.22     8939.39    674.65 o 
   7   0   6    33118.20    30720.10   1281.33 o 
   8   0   6    22323.88    21262.07   1125.48 o 
   9   0   6       39.98       30.87    204.20 o 
  10   0   6     1191.84      898.17    352.61 o 
  11   0   6     9517.80    10168.27    881.14 o 
  12   0   6    11203.18    11882.95    972.37 o 
  13   0   6     2306.44     2672.91    573.38 o 
  14   0   6      793.69      707.19    384.39 o 
 -16   1   6     3531.98     3860.67    331.33 o 
 -15   1   6        7.81       71.31    132.65 o 
 -14   1   6     8190.13     9447.66    564.13 o 
 -13   1   6    23132.11    24723.73    576.63 o 
 -12   1   6    23947.25    24775.21    781.76 o 
 -11   1   6     4022.26     4233.66    204.58 o 
 -10   1   6     8031.81     7717.75    244.16 o 
  -9   1   6    16037.40    16206.69    299.42 o 
  -8   1   6    28773.11    29372.23    606.75 o 
  -7   1   6     9429.18     9162.15    281.69 o 
  -6   1   6     2436.28     2723.02    101.51 o 
  -5   1   6    24548.21    25614.02    507.10 o 
  -4   1   6    28974.71    28561.24    663.02 o 
  -3   1   6    23233.65    24321.95    693.32 o 
  -2   1   6      443.31      562.89    144.75 o 
  -1   1   6    14054.15    15145.01    683.60 o 
   0   1   6    51293.05    53146.71    823.75 o 
   1   1   6    45268.64    47923.41    730.51 o 
   2   1   6     8495.81     8268.68    425.80 o 
   3   1   6     2349.27     2429.76    192.32 o 
   4   1   6    17166.65    16758.49    926.11 o 
   5   1   6    25897.58    25628.58   1358.04 o 
   6   1   6    12311.33    11683.49    744.18 o 
   7   1   6      977.41      997.53    186.86 o 
   8   1   6    10192.66     9354.92    438.11 o 
   9   1   6     9851.80     9702.87    465.62 o 
  10   1   6     5434.03     5262.37    377.37 o 
  11   1   6     1518.63     1539.03    255.36 o 
  12   1   6     1451.45     1540.84    327.42 o 
  13   1   6     5215.21     6034.07    521.50 o 
 -17   2   6      913.22     1040.70    294.06 o 
 -16   2   6     3648.92     4012.09    353.39 o 
 -15   2   6     2465.96     2376.06    280.07 o 
 -14   2   6     2917.61     2834.91    238.06 o 
 -13   2   6      608.96      706.10    142.55 o 
 -12   2   6     4200.96     4145.33    217.27 o 
 -11   2   6     7402.41     7441.15    470.48 o 
 -10   2   6     2571.56     2514.98    162.82 o 
  -9   2   6     3058.21     2902.95    154.90 o 
  -8   2   6      548.88      689.35     77.28 o 
  -7   2   6     3316.08     3277.44    157.36 o 
  -6   2   6     6173.08     6404.56    186.69 o 
  -5   2   6     6068.33     5588.98    255.47 o 
  -4   2   6        2.75       42.29     40.20 o 
  -3   2   6     4909.07     5096.04    307.11 o 
  -2   2   6     7718.12     8013.34    254.77 o 
  -1   2   6     4751.55     5162.32    421.38 o 
   0   2   6      412.34      446.95     68.02 o 
   1   2   6     3016.50     3356.70    191.34 o 
   2   2   6    14419.85    12881.01   2310.96 o 
   3   2   6    14408.47    13396.50   3014.95 o 
   4   2   6     7269.62     7115.49    450.66 o 
   5   2   6       42.98      192.99     96.91 o 
   6   2   6     7631.57     7135.28    357.63 o 
   7   2   6     5589.95     5952.91    526.23 o 
   8   2   6     2935.91     3005.43    287.90 o 
   9   2   6      335.08      200.41    130.90 o 
  10   2   6      352.76      361.62    163.03 o 
  11   2   6     2048.69     2151.96    292.06 o 
  12   2   6     2269.92     2280.38    309.49 o 
  13   2   6      374.52      449.39    246.15 o 
 -18   3   6      192.27       80.44    325.85 o 
 -17   3   6       57.22      313.38    334.36 o 
 -16   3   6       95.90     -143.08    224.28 o 
 -15   3   6       17.15      -25.15    112.92 o 
 -14   3   6       58.10      -13.57     96.45 o 
 -13   3   6       55.75      150.50    103.35 o 
 -12   3   6      211.20      287.50    109.11 o 
 -11   3   6     1134.77     1113.95    150.48 o 
 -10   3   6      261.66      102.02     98.76 o 
  -9   3   6        5.73       30.80     63.30 o 
  -8   3   6        2.74       58.62     63.54 o 
  -7   3   6      355.56      428.62     66.93 o 
  -6   3   6      335.01      395.92     68.16 o 
  -5   3   6     1340.55     1294.81    100.27 o 
  -4   3   6        0.57       -0.07     35.12 o 
  -3   3   6      234.81      263.54     42.12 o 
  -2   3   6       50.22      165.94     77.11 o 
  -1   3   6     6102.26     6553.62    235.50 o 
   0   3   6       27.55      130.92     75.22 o 
   1   3   6        0.27       43.88     58.62 o 
   2   3   6      287.09      207.18     88.15 o 
   3   3   6      354.66      278.47    101.59 o 
   4   3   6     1283.92     1313.51    177.34 o 
   5   3   6     1310.65     1263.33    182.91 o 
   6   3   6      358.31      198.10    104.58 o 
   7   3   6       49.76       41.40    105.09 o 
   8   3   6      741.42      891.40    184.78 o 
   9   3   6       17.28       10.00    144.79 o 
  10   3   6        5.11      -11.27    118.22 o 
  11   3   6       54.79       41.42    136.42 o 
  12   3   6      219.47      291.62    209.63 o 
  13   3   6        9.05      -41.97    257.73 o 
 -18   4   6      620.97      712.51    440.19 o 
 -17   4   6        6.05      169.54    320.07 o 
 -16   4   6     3547.85     4006.11    439.72 o 
 -15   4   6     3648.96     3526.06    334.21 o 
 -14   4   6     3348.30     3232.40    305.29 o 
 -13   4   6        7.78       54.83    112.27 o 
 -12   4   6     2329.53     2255.72    238.66 o 
 -11   4   6     8441.17     8054.82    322.31 o 
 -10   4   6     8321.72     7871.08    307.28 o 
  -9   4   6     1330.64     1280.86    169.26 o 
  -8   4   6     1998.53     1876.89    179.88 o 
  -7   4   6     4859.47     4593.24    233.34 o 
  -6   4   6     5991.31     6567.53    266.74 o 
  -5   4   6     8803.85     9092.20    498.59 o 
  -4   4   6       11.54       44.70     36.61 o 
  -3   4   6     8137.64     7712.41    413.06 o 
  -2   4   6     7388.88     7507.51    253.52 o 
  -1   4   6     3707.84     3053.68    543.49 o 
   0   4   6      411.20      528.04    107.70 o 
   1   4   6     1016.91      841.34    131.44 o 
   2   4   6     7748.98     7357.30    702.66 o 
   3   4   6    11225.66    11336.58    778.98 o 
   4   4   6     3612.42     4072.94    327.30 o 
   5   4   6     1346.25     1283.01    185.25 o 
   6   4   6     7917.07     7973.47    518.17 o 
   7   4   6     4075.39     4204.69    315.39 o 
   8   4   6     2249.03     2547.23    279.84 o 
   9   4   6      214.12      252.05    150.67 o 
  10   4   6     1026.22     1069.49    218.76 o 
  11   4   6     3192.53     3283.79    439.72 o 
  12   4   6     1501.19     1342.64    334.82 o 
 -18   5   6     5645.19     6411.69    880.98 o 
 -17   5   6     7377.12     7879.38    605.53 o 
 -16   5   6     5128.03     5611.52    515.44 o 
 -15   5   6        4.08       75.01    146.90 o 
 -14   5   6     7026.85     6874.16    401.98 o 
 -13   5   6    14478.56    13108.94    516.39 o 
 -12   5   6     8903.49     8831.06    407.45 o 
 -11   5   6     1585.01     1731.08    212.49 o 
 -10   5   6     5629.62     5408.18    355.93 o 
  -9   5   6    20502.91    19376.71    879.92 o 
  -8   5   6    17345.49    17168.23    541.14 o 
  -7   5   6     5667.33     5537.03    304.08 o 
  -6   5   6      573.13      675.05    161.33 o 
  -5   5   6    18157.93    17528.89    340.96 o 
  -4   5   6    26688.13    27767.15    862.21 o 
  -3   5   6    29753.15    28538.97    841.36 o 
  -2   5   6     2033.82     1983.51    130.53 o 
  -1   5   6    12924.15    11417.30   1331.72 o 
   0   5   6    36934.71    32127.01   2649.84 o 
   1   5   6    19397.21    15738.75   2571.56 o 
   2   5   6     8822.38     8091.47    600.10 o 
   3   5   6     1553.81     1580.05    192.20 o 
   4   5   6    13045.20    13008.12    859.02 o 
   5   5   6    12645.05    13075.29    473.88 o 
   6   5   6     5095.91     5098.20    327.95 o 
   7   5   6        1.93      -46.27    103.71 o 
   8   5   6     4671.48     4853.07    351.59 o 
   9   5   6    11872.47    11893.89    528.53 o 
  10   5   6    10035.74    10241.75    652.52 o 
  11   5   6      834.31      756.50    263.14 o 
  12   5   6     1171.88     1616.05    366.22 o 
 -17   6   6       51.09      126.72    223.93 o 
 -16   6   6     7538.99     7480.94    583.86 o 
 -15   6   6    18232.89    17630.44    767.77 o 
 -14   6   6    10261.78     9359.20    479.10 o 
 -13   6   6      119.02       -3.47    120.71 o 
 -12   6   6     7383.30     7024.69    404.89 o 
 -11   6   6    16122.55    15527.41    624.50 o 
 -10   6   6    19424.81    18897.28    654.08 o 
  -9   6   6     4621.21     4525.99    328.89 o 
  -8   6   6     2616.89     2708.83    302.05 o 
  -7   6   6    26193.53    26054.42    676.05 o 
  -6   6   6    52056.60    50971.77    908.71 o 
  -5   6   6    10761.22    11330.91    426.67 o 
  -4   6   6      200.28      243.19     96.99 o 
  -3   6   6     8047.29     8098.55    227.02 o 
  -2   6   6    36991.76    33984.26   2183.15 o 
  -1   6   6    34919.00    33185.30   1555.83 o 
   0   6   6     2996.96     2546.90    197.07 o 
   1   6   6     7002.49     7406.61    417.65 o 
   2   6   6    23178.59    22984.32    652.40 o 
   3   6   6    34574.21    32918.18   1321.19 o 
   4   6   6     7055.26     6665.47    692.91 o 
   5   6   6       47.19      173.53    118.16 o 
   6   6   6    13417.88    13314.42    510.45 o 
   7   6   6    19958.36    20993.42    962.56 o 
   8   6   6     7270.53     7806.96    426.86 o 
   9   6   6      834.30      963.81    277.97 o 
  10   6   6     1986.28     2060.00    369.43 o 
  11   6   6     8351.25     9560.25    672.72 o 
 -16   7   6     3298.71     3878.10    491.06 o 
 -15   7   6      165.41      293.63    228.87 o 
 -14   7   6     5252.60     5334.21    406.02 o 
 -13   7   6    15636.78    15862.03    618.78 o 
 -12   7   6    11673.24    11520.41    597.43 o 
 -11   7   6     1238.09     1170.25    247.10 o 
 -10   7   6     1208.66     1356.58    243.50 o 
  -9   7   6    17539.64    17439.94    632.53 o 
  -8   7   6    19080.89    18919.08    633.20 o 
  -7   7   6     5466.46     5695.90    400.88 o 
  -6   7   6      334.61      401.70    135.15 o 
  -5   7   6     7415.66     7520.58    376.20 o 
  -4   7   6    21457.49    20802.81    599.10 o 
  -3   7   6    13347.34    12738.21    361.28 o 
  -2   7   6       84.34      133.90     68.82 o 
  -1   7   6     6550.71     6402.82    240.31 o 
   0   7   6    31899.89    29799.28   2034.82 o 
   1   7   6    24388.74    21783.01   3032.68 o 
   2   7   6     5560.17     5584.89    330.98 o 
   3   7   6     1125.78     1148.10    182.19 o 
   4   7   6     9990.22     9997.07    430.06 o 
   5   7   6    17612.95    16516.62   1295.45 o 
   6   7   6     8172.19     8693.27    435.07 o 
   7   7   6        5.35      -84.56    111.26 o 
   8   7   6     1961.03     2044.20    381.39 o 
   9   7   6    11516.81    11396.03    723.92 o 
  10   7   6     8798.16     8779.63    654.22 o 
  11   7   6      764.36      440.04    358.99 o 
 -15   8   6     2473.91     2462.52    419.10 o 
 -14   8   6     2521.38     2386.70    318.84 o 
 -13   8   6      433.05      541.21    192.52 o 
 -12   8   6      673.87      635.99    228.54 o 
 -11   8   6     3563.69     3686.47    386.10 o 
 -10   8   6     4786.87     4989.39    466.26 o 
  -9   8   6      522.34      405.03    163.95 o 
  -8   8   6      532.93      394.57    165.36 o 
  -7   8   6     3711.31     3325.77    345.54 o 
  -6   8   6     5558.20     5741.42    362.96 o 
  -5   8   6     6583.94     6728.25    380.84 o 
  -4   8   6      237.55      309.54    130.01 o 
  -3   8   6    10107.54     9842.49    440.85 o 
  -2   8   6     4317.31     4327.93    240.73 o 
  -1   8   6     3204.20     3450.22    225.58 o 
   0   8   6     1868.51     1969.89    169.92 o 
   1   8   6     2873.24     2624.83    284.67 o 
   2   8   6     3269.82     3369.41    262.30 o 
   3   8   6     4066.70     4319.33    298.13 o 
   4   8   6     2709.99     2946.43    279.03 o 
   5   8   6       63.49      129.05    133.54 o 
   6   8   6     1461.08     1473.30    236.74 o 
   7   8   6     2831.56     3070.81    439.32 o 
   8   8   6     3530.91     3541.96    636.18 o 
   9   8   6     1376.05     1284.35    338.03 o 
  10   8   6      138.23      470.02    269.89 o 
 -14   9   6        4.46      154.32    216.40 o 
 -13   9   6       16.39      -67.60    180.73 o 
 -12   9   6        0.49        6.52    174.37 o 
 -11   9   6      345.10      343.33    191.61 o 
 -10   9   6        0.03       -5.16    142.77 o 
  -9   9   6       24.39       68.91    135.51 o 
  -8   9   6      168.38      278.28    154.50 o 
  -7   9   6        0.64      -35.03    114.99 o 
  -6   9   6      963.13      931.71    207.96 o 
  -5   9   6      464.16      527.98    162.21 o 
  -4   9   6      158.66      106.45    114.84 o 
  -3   9   6      310.73      330.83    148.40 o 
  -2   9   6       78.64      -21.17    100.63 o 
  -1   9   6      128.84      131.48     96.85 o 
   0   9   6       20.40       23.26     88.51 o 
   1   9   6        8.07       18.75     95.49 o 
   2   9   6       52.43       45.35    107.14 o 
   3   9   6      713.58      698.91    169.01 o 
   4   9   6      148.33       46.44    122.38 o 
   5   9   6        4.48      -33.29    175.10 o 
   6   9   6       82.22       64.28    191.65 o 
   7   9   6      131.30       33.41    207.17 o 
   8   9   6        8.21       55.11    201.68 o 
   9   9   6      231.49      -48.32    218.10 o 
 -13  10   6      107.69      -98.42    193.48 o 
 -12  10   6     1134.16     1194.68    313.98 o 
 -11  10   6     3836.95     3738.94    436.68 o 
 -10  10   6     2305.94     2102.03    341.05 o 
  -9  10   6      952.43      670.50    230.10 o 
  -8  10   6      358.18      314.22    178.26 o 
  -7  10   6     2824.58     2671.44    328.48 o 
  -6  10   6     6922.64     6863.59    734.26 o 
  -5  10   6     3859.57     3478.95    340.99 o 
  -4  10   6      268.74      333.04    157.61 o 
  -3  10   6     4046.09     4100.87    337.56 o 
  -2  10   6     8023.01     7471.06    792.64 o 
  -1  10   6     4688.46     4941.82    362.92 o 
   0  10   6      882.48      833.82    168.78 o 
   1  10   6     1108.14     1126.30    192.78 o 
   2  10   6     2836.64     2860.51    411.33 o 
   3  10   6     4459.14     3898.45    382.38 o 
   4  10   6      604.98      412.79    235.96 o 
   5  10   6      617.98      319.06    246.08 o 
   6  10   6     2378.85     1784.83    381.23 o 
   7  10   6     2018.78     1631.20    403.09 o 
   8  10   6     1351.58     1083.32    352.22 o 
 -11  11   6      549.52      451.36    243.19 o 
 -10  11   6     3198.54     3428.55    427.77 o 
  -9  11   6    10264.10    10594.09   1016.61 o 
  -8  11   6    10483.70    11271.38   1046.42 o 
  -7  11   6     3025.00     2984.90    369.10 o 
  -6  11   6      127.82      126.89    149.96 o 
  -5  11   6     8696.28     9079.60    527.24 o 
  -4  11   6    13596.48    13357.22    777.13 o 
  -3  11   6    12645.84    12885.85    686.97 o 
  -2  11   6     1348.68     1117.38    237.76 o 
  -1  11   6     2655.91     2577.35    315.15 o 
   0  11   6    11499.46    11860.71    576.52 o 
   1  11   6    10015.60     9851.42    641.66 o 
   2  11   6     2785.65     3092.65    292.04 o 
   3  11   6     1150.06     1258.64    288.84 o 
   4  11   6     7247.96     6634.73    686.89 o 
   5  11   6     8938.06     8597.28    974.80 o 
   6  11   6     3979.42     4516.98    841.75 o 
   7  11   6       68.16       63.41    383.78 o 
  -9  12   6     2751.55     3132.29    428.05 o 
  -8  12   6     1320.62     1308.83    309.05 o 
  -7  12   6    12726.93    13051.81    685.99 o 
  -6  12   6    14962.14    16021.63    741.29 o 
  -5  12   6     6889.71     6485.79    477.31 o 
  -4  12   6        0.37      134.02    166.14 o 
  -3  12   6     7402.97     7276.16    496.31 o 
  -2  12   6    13091.53    13243.68    655.19 o 
  -1  12   6     7703.83     8727.96    533.51 o 
   0  12   6     1248.13     1247.83    263.89 o 
   1  12   6     2114.14     2460.03    497.06 o 
   2  12   6    11754.30    11861.51    916.41 o 
   4  12   6     3201.79     3147.89    447.63 o 
   5  12   6      363.31       58.69    396.85 o 
  -7  13   6     1580.57     2078.39    546.32 o 
  -6  13   6      432.56      798.33    265.56 o 
  -5  13   6     4406.48     5001.55    468.72 o 
  -4  13   6    10633.50    11069.91    639.06 o 
  -3  13   6     5508.48     5908.18    606.91 o 
  -2  13   6      170.67      317.38    199.73 o 
  -1  13   6     2434.86     3344.11    398.93 o 
   0  13   6     7382.19     8109.65    811.65 o 
   1  13   6     6865.16     6287.16    715.10 o 
  -3  14   6      665.92      634.21    401.87 o 
 -17   1   7      821.21      613.42    280.08 o 
 -16   1   7     2814.65     3135.67    396.22 o 
 -15   1   7     7256.34     7579.06    591.02 o 
 -14   1   7      881.89     1119.23    209.16 o 
 -13   1   7       14.89       49.22    113.99 o 
 -12   1   7     1018.41     1111.18    152.92 o 
 -11   1   7      717.98      849.90    115.09 o 
 -10   1   7     3208.78     3163.62    143.72 o 
  -9   1   7     1213.89     1199.82     94.39 o 
  -8   1   7     2749.73     2847.57    121.72 o 
  -7   1   7    12003.83    12684.62    438.79 o 
  -6   1   7     7854.50     7565.95    185.96 o 
  -5   1   7     2781.20     2848.40     89.82 o 
  -4   1   7      129.24       95.48     28.58 o 
  -3   1   7    12435.46    12687.80    440.55 o 
  -2   1   7    21619.55    22063.11    403.48 o 
  -1   1   7    11526.50    11855.63    557.30 o 
   0   1   7      395.68      500.89     95.36 o 
   1   1   7     7723.42     8258.00    448.53 o 
   2   1   7     8117.29     8688.33    589.20 o 
   3   1   7     5777.61     6003.25    312.92 o 
   4   1   7      492.18      583.16    131.75 o 
   5   1   7      422.62      394.02    158.44 o 
   6   1   7     2334.64     2240.14    248.64 o 
   7   1   7     2294.15     2306.59    261.58 o 
   8   1   7     1989.23     1711.53    246.96 o 
   9   1   7      106.86      142.66    160.74 o 
  10   1   7     2356.41     1799.79    338.01 o 
  11   1   7     2401.46     2747.64    404.25 o 
  12   1   7     1353.36     1313.94    326.19 o 
  13   1   7      464.89      446.57    361.12 o 
 -17   2   7     9142.70    10320.80    629.26 o 
 -16   2   7     2973.88     3228.86    376.86 o 
 -15   2   7      838.85      722.64    192.00 o 
 -14   2   7    12126.74    12016.00    511.06 o 
 -13   2   7    16303.94    15971.25    459.95 o 
 -12   2   7     5412.45     5897.02    282.08 o 
 -11   2   7      240.77      242.09     96.26 o 
 -10   2   7     7602.24     7455.33    282.46 o 
  -9   2   7    20775.01    20822.99    525.23 o 
  -8   2   7    22673.33    23590.47    624.57 o 
  -7   2   7     8907.22     9763.59    396.10 o 
  -6   2   7     2787.17     2844.75    130.32 o 
  -5   2   7    12935.66    12873.97    270.05 o 
  -4   2   7    51140.49    49873.00   2362.01 o 
  -3   2   7    13749.84    14242.87    361.15 o 
  -2   2   7      308.55      278.15     81.35 o 
  -1   2   7    14085.06    14605.97    435.01 o 
   0   2   7    48007.74    48586.68    890.41 o 
   1   2   7    18455.80    19300.97    667.56 o 
   2   2   7     1476.81     1500.45    167.98 o 
   3   2   7     3462.38     3629.36    244.66 o 
   4   2   7    26097.62    26139.50    631.07 o 
   5   2   7    12586.01    12345.87    637.52 o 
   6   2   7     4904.99     4532.55    314.72 o 
   7   2   7      149.26      195.24    125.83 o 
   8   2   7     5457.14     5742.53    370.20 o 
   9   2   7    10172.57     9663.56    654.18 o 
  10   2   7     5451.65     5744.18    494.71 o 
  11   2   7      311.56      226.90    159.71 o 
  12   2   7     1657.71     1345.64    336.04 o 
 -17   3   7     3416.53     3692.87    639.68 o 
 -16   3   7    14279.40    15749.99    698.48 o 
 -15   3   7    16219.95    16449.49    518.25 o 
 -14   3   7     7077.34     7072.06    340.03 o 
 -13   3   7       11.88      108.01    101.55 o 
 -12   3   7    20346.75    19614.89    705.15 o 
 -11   3   7    30347.65    29297.33    607.56 o 
 -10   3   7    26996.82    26402.36    582.95 o 
  -9   3   7     1920.21     2035.30    165.75 o 
  -8   3   7     8758.44     8411.79    280.96 o 
  -7   3   7    27303.42    28390.93    724.88 o 
  -6   3   7    31748.37    32269.15    581.73 o 
  -5   3   7    14635.06    14842.32    612.84 o 
  -4   3   7     1359.57     1296.89    108.64 o 
  -3   3   7    39046.80    40671.02   1355.46 o 
  -2   3   7    65833.00    61486.09   3360.22 o 
  -1   3   7    30023.09    30280.37    508.94 o 
   0   3   7      516.81      689.59    118.50 o 
   1   3   7    14657.15    14348.77    937.78 o 
   2   3   7    34951.51    34220.28   1678.50 o 
   3   3   7    28321.40    27641.05   1689.22 o 
   4   3   7     4802.31     4723.28    287.22 o 
   5   3   7     3285.89     3155.54    314.62 o 
   6   3   7    13615.00    13151.46    498.90 o 
   7   3   7    13416.54    12904.30    751.86 o 
   8   3   7     6365.24     6330.12    385.54 o 
   9   3   7        9.64      108.77    168.53 o 
  10   3   7     6837.58     6448.38    426.02 o 
  11   3   7    11372.38    11711.54    647.87 o 
  12   3   7     8947.59     9637.87    666.53 o 
 -17   4   7    10401.72    11496.13   1001.86 o 
 -16   4   7     2955.52     3196.30    433.10 o 
 -15   4   7      496.53      758.67    202.10 o 
 -14   4   7     7259.83     7370.15    408.87 o 
 -13   4   7    13311.26    12793.11    545.11 o 
 -12   4   7     6347.27     5795.38    299.48 o 
 -11   4   7      236.40      164.31     96.54 o 
 -10   4   7     4730.42     4484.06    242.48 o 
  -9   4   7    22209.39    22116.21    658.48 o 
  -8   4   7    17327.83    18422.47    975.23 o 
  -7   4   7     3302.82     3390.45    214.52 o 
  -6   4   7     4448.00     4825.72    192.52 o 
  -5   4   7    35182.73    33769.54   1022.53 o 
  -4   4   7    36664.57    35185.99    564.34 o 
  -3   4   7    16706.49    15584.76    594.71 o 
  -2   4   7        5.89       83.81     62.90 o 
  -1   4   7    20214.86    19705.32    756.53 o 
   0   4   7    22096.73    20380.44    717.32 o 
   1   4   7    23012.83    23356.37   1088.83 o 
   2   4   7     2322.94     2219.18    210.56 o 
   3   4   7     3207.57     3115.78    242.81 o 
   4   4   7    20420.78    19769.86   1379.19 o 
   5   4   7    25259.75    26055.01    864.89 o 
   6   4   7     5734.71     5808.10    348.29 o 
   7   4   7      189.97      325.90    134.89 o 
   8   4   7     5160.73     5182.84    372.14 o 
   9   4   7    10751.89    11319.77    588.41 o 
  10   4   7     4640.28     4248.79    432.28 o 
  11   4   7       89.62      221.10    208.02 o 
 -18   5   7      469.13      890.11    481.09 o 
 -17   5   7       83.87      161.33    326.15 o 
 -16   5   7     2239.33     2263.37    315.01 o 
 -15   5   7     4288.82     4035.95    355.05 o 
 -14   5   7     2976.20     2630.12    293.89 o 
 -13   5   7       26.69       65.54    124.17 o 
 -12   5   7     1940.17     1754.71    226.24 o 
 -11   5   7     7697.91     7690.05    366.62 o 
 -10   5   7     5249.30     5432.67    347.81 o 
  -9   5   7       72.05       12.05     94.48 o 
  -8   5   7     1039.99     1300.61    188.47 o 
  -7   5   7     9625.79     9264.27    393.18 o 
  -6   5   7     5234.42     5302.13    293.54 o 
  -5   5   7      342.36      350.50    114.40 o 
  -4   5   7     2713.18     2879.10    180.91 o 
  -3   5   7     6233.26     6165.95    262.63 o 
  -2   5   7    14340.20    11013.98   1887.09 o 
  -1   5   7     7382.81     6809.60    360.54 o 
   0   5   7     1145.56      853.87    147.19 o 
   1   5   7     1789.70     1625.41    187.45 o 
   2   5   7     7705.62     7206.76    338.19 o 
   3   5   7     4936.16     4627.16    293.51 o 
   4   5   7     1278.03     1290.19    194.72 o 
   5   5   7       84.47       47.38    109.55 o 
   6   5   7     2100.08     2127.39    254.14 o 
   7   5   7     6380.43     6872.32    397.38 o 
   8   5   7     1451.40     1651.44    256.06 o 
   9   5   7       19.95      -49.91    128.37 o 
  10   5   7     1120.21     1286.08    324.42 o 
  11   5   7     1636.05     1809.90    371.50 o 
 -17   6   7       62.36       -1.07    224.21 o 
 -16   6   7       24.15       74.95    202.18 o 
 -15   6   7        5.37      -27.18    148.92 o 
 -14   6   7       11.12        0.51    135.50 o 
 -13   6   7        0.16        9.87    123.70 o 
 -12   6   7        3.72      -14.52    108.67 o 
 -11   6   7       67.51       72.14    268.52 o 
 -10   6   7       70.44      154.76    125.38 o 
  -9   6   7       34.31       -4.28    105.58 o 
  -8   6   7        1.66        6.15     92.51 o 
  -7   6   7      506.80      483.97    139.33 o 
  -6   6   7      215.94      240.10    109.09 o 
  -5   6   7      704.65      899.68    216.67 o 
  -4   6   7     2557.72     2837.09    186.21 o 
  -3   6   7       14.26       63.96     69.92 o 
  -2   6   7       44.93       60.51     69.50 o 
  -1   6   7       37.67       47.68     84.94 o 
   0   6   7     1289.25     1049.06    173.63 o 
   1   6   7        2.31       79.69     89.19 o 
   2   6   7     1504.49     1512.51    201.91 o 
   3   6   7      304.03      371.53    133.60 o 
   4   6   7        1.12       10.67    103.33 o 
   5   6   7        0.05       27.60    105.40 o 
   6   6   7      157.01      267.16    144.33 o 
   7   6   7      328.46      340.34    165.38 o 
   8   6   7       16.60       61.15    137.97 o 
   9   6   7       55.06       99.82    178.84 o 
  10   6   7       12.23       83.84    181.71 o 
  11   6   7       83.58      268.83    310.34 o 
 -16   7   7     1885.91     1840.44    381.06 o 
 -15   7   7     2425.37     2480.71    321.34 o 
 -14   7   7     1103.85      844.90    224.48 o 
 -13   7   7      158.57      105.41    149.17 o 
 -12   7   7     4275.33     4180.93    399.67 o 
 -11   7   7     6264.86     6130.66    424.31 o 
 -10   7   7     4476.50     4167.91    449.62 o 
  -9   7   7       59.72       21.32    113.16 o 
  -8   7   7      695.09      787.80    189.81 o 
  -7   7   7     3279.08     3205.70    461.48 o 
  -6   7   7     6978.41     7495.82    393.81 o 
  -5   7   7     2387.90     2501.87    289.05 o 
  -4   7   7      934.81     1000.42    181.46 o 
  -3   7   7     1450.86     1575.94    167.12 o 
  -2   7   7     5492.60     5683.59    277.97 o 
  -1   7   7     7038.78     6859.87    313.68 o 
   0   7   7     1205.37     1511.14    186.72 o 
   1   7   7     5606.36     5023.07    322.96 o 
   2   7   7    12021.13    11126.99    452.47 o 
   3   7   7     1027.51      925.74    183.04 o 
   4   7   7      524.12      399.93    148.49 o 
   5   7   7      147.47      300.32    145.41 o 
   6   7   7     5341.96     5717.03    491.65 o 
   7   7   7     6566.16     7062.52    526.68 o 
   8   7   7     2301.28     2414.33    416.49 o 
   9   7   7       15.67      -73.42    171.16 o 
  10   7   7     1180.49      751.59    414.95 o 
 -15   8   7      807.66      809.18    246.64 o 
 -14   8   7     8307.68     8996.40    509.46 o 
 -13   8   7    13943.96    13447.67    581.77 o 
 -12   8   7     7377.35     7092.90    503.01 o 
 -11   8   7        3.54      -61.50    133.62 o 
 -10   8   7     6157.98     5975.60    429.15 o 
  -9   8   7    18430.17    18648.98    691.26 o 
  -8   8   7    16642.76    17436.67   1082.00 o 
  -7   8   7     2616.04     2461.70    577.26 o 
  -6   8   7     1028.27     1130.49    211.68 o 
  -5   8   7    17197.51    17507.55    608.31 o 
  -4   8   7    18692.03    18355.41    675.11 o 
  -3   8   7     4326.96     4108.17    311.60 o 
  -2   8   7       40.39       21.29     83.22 o 
  -1   8   7     9091.21     9057.08    368.46 o 
   0   8   7    10688.78    10830.79    414.13 o 
   1   8   7    12901.05    13147.83    584.89 o 
   2   8   7      119.52       54.24    115.32 o 
   3   8   7     3631.80     3612.45    366.77 o 
   4   8   7    11152.87     9925.73   1076.24 o 
   5   8   7    14875.08    15308.85   1497.32 o 
   6   8   7     2699.10     2774.70    311.53 o 
   7   8   7      779.44      959.19    307.04 o 
   8   8   7     5151.62     5055.85    548.55 o 
   9   8   7     6335.39     6063.52    595.15 o 
 -14   9   7     4011.22     3526.05    384.02 o 
 -13   9   7        9.39        1.02    179.71 o 
 -12   9   7     5231.11     4884.79    650.78 o 
 -11   9   7    17633.80    17795.88    767.00 o 
 -10   9   7    11361.31    11332.78    596.37 o 
  -9   9   7      594.63      597.46    246.25 o 
  -8   9   7     4199.68     4758.07    403.47 o 
  -7   9   7    18436.74    18591.44    687.99 o 
  -6   9   7    14944.12    15221.91    613.24 o 
  -5   9   7     8260.69     7982.46    447.86 o 
  -4   9   7     1227.06     1283.54    226.70 o 
  -3   9   7    14632.63    14425.42    604.55 o 
  -2   9   7    19590.45    18744.02    946.97 o 
  -1   9   7    12596.63    13010.91    503.47 o 
   0   9   7      768.03      763.41    160.49 o 
   1   9   7     4858.34     5135.92    316.85 o 
   2   9   7    14847.37    15833.55    674.07 o 
   3   9   7    13400.67    13649.87   2072.99 o 
   4   9   7     3196.16     3138.95    384.17 o 
   5   9   7     1657.53     1797.59    279.22 o 
   6   9   7     8698.40     6911.77   1027.49 o 
   7   9   7    13242.83    12114.17    773.88 o 
   8   9   7     4161.34     4181.09    543.82 o 
   9   9   7        1.65       41.97    336.34 o 
 -14  10   7     5363.75     6316.20    877.79 o 
 -13  10   7     8053.98     7709.90    826.70 o 
 -12  10   7     5203.28     5300.07    510.97 o 
 -11  10   7        4.25       66.78    176.11 o 
 -10  10   7     6460.34     6251.32    489.13 o 
  -9  10   7    13238.72    13816.74    668.52 o 
  -8  10   7    11001.29    11617.54    599.46 o 
  -7  10   7     1906.20     2063.45    309.11 o 
  -6  10   7     1647.81     1820.08    285.18 o 
  -5  10   7    13047.49    12531.23    852.40 o 
  -4  10   7    15257.31    15702.49   1021.56 o 
  -3  10   7     3475.87     4039.89    349.11 o 
  -2  10   7       45.64        0.68    115.85 o 
  -1  10   7     6231.83     5763.75    404.58 o 
   0  10   7    13474.83    13779.77   1496.18 o 
   1  10   7     9560.86     9306.60    430.74 o 
   2  10   7      768.65      822.21    186.39 o 
   3  10   7     2841.38     2275.20    339.12 o 
   4  10   7     9472.53     9012.07    983.47 o 
   5  10   7    10172.87     9299.45   1036.53 o 
   6  10   7     3850.19     2902.96    714.03 o 
   7  10   7      146.29      105.83    355.34 o 
 -11  11   7     4272.10     4004.07    468.86 o 
 -10  11   7     2235.24     2495.82    388.72 o 
  -9  11   7      364.17      238.15    229.29 o 
  -8  11   7      636.13      868.09    251.26 o 
  -7  11   7     3357.75     3905.11    409.40 o 
  -6  11   7     3240.80     3537.24    385.14 o 
  -5  11   7      495.78      503.74    201.07 o 
  -4  11   7      114.49      110.45    148.53 o 
  -3  11   7     1735.10     1962.91    303.79 o 
  -2  11   7     3656.73     3971.14    554.76 o 
  -1  11   7     2613.57     2894.37    339.37 o 
   0  11   7      107.07      103.97    151.26 o 
   1  11   7      911.20      958.17    243.45 o 
   2  11   7     4419.59     4554.82    346.00 o 
   3  11   7     3414.64     3529.86    470.90 o 
   4  11   7     1027.34      859.85    480.18 o 
   5  11   7      161.96       13.38    375.26 o 
   6  11   7     1673.12     2007.23    695.33 o 
  -9  12   7        0.59      231.50    216.50 o 
  -8  12   7        7.92      -43.60    174.79 o 
  -7  12   7      165.38      120.93    190.66 o 
  -6  12   7       20.50        3.44    162.11 o 
  -5  12   7       69.53      153.90    167.17 o 
  -4  12   7       23.70      -17.40    164.32 o 
  -3  12   7        0.76      122.47    167.93 o 
  -2  12   7        0.80       44.25    156.59 o 
  -1  12   7      184.09      307.18    173.25 o 
   0  12   7       15.09       28.60    164.34 o 
   1  12   7        8.18       23.57    232.18 o 
   2  12   7       66.55       68.42    237.20 o 
   4  12   7      421.79      449.01    447.33 o 
  -6  13   7     2690.14     2732.51    581.90 o 
  -5  13   7      488.14      534.16    373.44 o 
  -4  13   7      125.35      114.19    291.94 o 
  -3  13   7     1460.56     1479.15    456.76 o 
  -2  13   7     3602.22     4122.11    613.98 o 
  -1  13   7     1033.62      960.05    384.69 o 
 -18   0   8      512.94      507.55    390.62 o 
 -17   0   8     2728.43     3010.46    583.27 o 
 -16   0   8    18241.66    18700.16   1156.80 o 
 -15   0   8    14575.14    15963.24   1053.26 o 
 -14   0   8     3234.49     2912.08    532.79 o 
 -13   0   8     1998.04     1948.23    459.80 o 
 -12   0   8    22539.11    21347.22   1177.79 o 
 -11   0   8    35447.93    37397.54   2061.13 o 
 -10   0   8     2749.45     2827.74    228.95 o 
  -9   0   8      428.40      608.34    109.71 o 
  -8   0   8    14624.59    13806.60    617.26 o 
  -7   0   8    50038.62    50740.93   1739.16 o 
  -6   0   8    36062.92    36687.86   1625.03 o 
  -5   0   8     1320.45     1280.80    102.70 o 
  -4   0   8     8405.94     8310.98   1253.66 o 
  -3   0   8    22394.94    21808.89   2545.26 o 
  -2   0   8    50975.94    50739.75   4758.21 o 
  -1   0   8    22975.08    23516.71   3097.97 o 
   0   0   8       59.86      140.63    105.34 o 
   1   0   8    16144.16    17177.81    659.22 o 
   2   0   8    41938.23    45617.01   1360.86 o 
   3   0   8    11856.55    12266.72    753.41 o 
   4   0   8      803.45      916.11    286.62 o 
   5   0   8     4324.36     5128.23    566.09 o 
   6   0   8    30593.11    31243.77   1368.16 o 
   7   0   8    20509.69    18310.45   1103.13 o 
   8   0   8     1232.29     1199.53    384.39 o 
   9   0   8     1172.98     1242.26    423.16 o 
  10   0   8     6355.53     5438.56    737.14 o 
  11   0   8    10106.03    10206.13    964.31 o 
  12   0   8     3593.67     2749.39    624.78 o 
 -18   1   8     9030.22     9452.32    733.80 o 
 -17   1   8     8423.76     9920.09    639.30 o 
 -16   1   8      339.57      365.31    235.02 o 
 -15   1   8     2309.99     2688.48    377.07 o 
 -14   1   8    11694.81    12375.26    666.41 o 
 -13   1   8    12870.66    13012.91    898.17 o 
 -12   1   8    12191.38    12018.54    397.43 o 
 -11   1   8      363.94      378.88    106.33 o 
 -10   1   8    18903.61    18416.40    593.11 o 
  -9   1   8    18258.14    19204.06    745.37 o 
  -8   1   8    20612.81    20595.26   1115.95 o 
  -7   1   8      296.88      349.43     55.93 o 
  -6   1   8    13120.31    13284.86    501.38 o 
  -5   1   8    47657.10    49559.64   1395.97 o 
  -4   1   8    32017.65    31718.86   1104.75 o 
  -3   1   8     5566.94     5679.88    333.22 o 
  -2   1   8     1467.38     1482.25    138.12 o 
  -1   1   8    27212.16    28768.21    785.58 o 
   0   1   8    39303.53    42105.15   1229.91 o 
   1   1   8    12847.43    13624.88    305.68 o 
   2   1   8      425.16      507.69    148.02 o 
   3   1   8     9421.56    10193.05    490.00 o 
   4   1   8    12985.38    12985.34    577.16 o 
   5   1   8     7872.32     7731.04    654.12 o 
   6   1   8     1525.61     1395.33    333.37 o 
   7   1   8     1742.91     1374.50    277.86 o 
   8   1   8    10760.34     9760.33    606.61 o 
   9   1   8     8630.58     7882.14    803.51 o 
  10   1   8     3228.70     2471.70    399.14 o 
  11   1   8       68.52      128.50    196.76 o 
  12   1   8     2952.25     3470.57    672.98 o 
 -18   2   8      119.34      -48.03    202.16 o 
 -17   2   8     1373.12     1500.24    340.61 o 
 -16   2   8     2355.18     2727.30    403.78 o 
 -15   2   8     1420.48     1308.56    301.59 o 
 -14   2   8      309.33      478.79    167.95 o 
 -13   2   8      391.39      353.73    121.32 o 
 -12   2   8     1708.78     1861.40    187.94 o 
 -11   2   8     7229.86     6889.75    287.20 o 
 -10   2   8     2396.05     2726.47    191.38 o 
  -9   2   8      567.00      554.42    103.97 o 
  -8   2   8     2139.24     2266.54    138.69 o 
  -7   2   8     6296.63     6471.95    313.05 o 
  -6   2   8    15131.82    15705.31    552.69 o 
  -5   2   8     4309.73     4559.09    210.15 o 
  -4   2   8     3127.70     3360.54    158.20 o 
  -3   2   8    10599.25    11005.23    409.08 o 
  -2   2   8     8494.96     8377.28    301.34 o 
  -1   2   8     2565.27     2759.86    184.55 o 
   0   2   8      681.71      768.91    116.04 o 
   1   2   8     1991.11     2044.19    253.84 o 
   2   2   8     6353.38     6451.58    304.67 o 
   3   2   8     8434.77     8842.24    415.62 o 
   4   2   8     1245.53     1302.79    197.21 o 
   5   2   8      354.68      435.45    140.97 o 
   6   2   8     1102.28     1192.00    211.56 o 
   7   2   8     2518.30     2300.86    278.63 o 
   8   2   8     2782.78     2618.17    304.34 o 
   9   2   8      321.32      269.56    154.21 o 
  10   2   8     1236.06     1435.42    325.16 o 
  11   2   8     1805.73     1437.81    345.80 o 
  12   2   8     2410.87     2086.90    573.23 o 
 -17   3   8       59.12      -39.39    197.43 o 
 -16   3   8       56.00      118.58    192.24 o 
 -15   3   8       20.54      156.13    163.71 o 
 -14   3   8       21.28      -17.87     98.54 o 
 -13   3   8       91.06      -29.88     94.58 o 
 -12   3   8        6.04       39.68     90.22 o 
 -11   3   8        1.84       27.82     83.61 o 
 -10   3   8       19.25       37.30     73.30 o 
  -9   3   8       69.91       68.04     74.45 o 
  -8   3   8      640.56      607.88    113.48 o 
  -7   3   8        0.02       12.14     52.39 o 
  -6   3   8      367.73      471.17     86.88 o 
  -5   3   8       56.12       96.39     56.87 o 
  -4   3   8        0.07      -43.54     49.53 o 
  -3   3   8      443.79      348.35    101.51 o 
  -2   3   8      507.38      633.49    113.95 o 
  -1   3   8       68.12       79.25     71.82 o 
   0   3   8      103.77      117.72     78.64 o 
   1   3   8      271.51      287.99    118.04 o 
   2   3   8        7.79       70.12     87.25 o 
   3   3   8       32.42       46.28     89.96 o 
   4   3   8      277.91      378.84    130.97 o 
   5   3   8       63.80       31.03    104.52 o 
   6   3   8      413.85      315.52    141.37 o 
   7   3   8        1.58      -54.69    105.06 o 
   8   3   8        1.87       10.78    127.48 o 
   9   3   8       80.28       94.02    180.62 o 
  10   3   8      404.20      409.72    192.62 o 
  11   3   8      125.65       45.89    156.61 o 
 -17   4   8      348.47      166.04    311.86 o 
 -16   4   8     2590.71     2708.93    600.37 o 
 -15   4   8     2589.10     2429.01    297.56 o 
 -14   4   8     1229.40     1018.74    183.90 o 
 -13   4   8      774.03      869.55    165.52 o 
 -12   4   8     4892.59     4478.95    272.89 o 
 -11   4   8     6851.23     6612.14    303.89 o 
 -10   4   8     4607.55     4757.38    256.48 o 
  -9   4   8      155.61      206.22     93.06 o 
  -8   4   8     4756.82     4925.97    262.51 o 
  -7   4   8     4801.91     4618.77    311.32 o 
  -6   4   8     9230.84     9323.15    384.07 o 
  -5   4   8     1023.30      910.71    114.31 o 
  -4   4   8     2463.48     2538.70    178.53 o 
  -3   4   8    10011.27    10400.44    416.85 o 
  -2   4   8    13280.78    13150.16    504.45 o 
  -1   4   8     1098.11     1189.23    146.85 o 
   0   4   8      593.55      629.85    124.95 o 
   1   4   8     3592.16     3966.30    263.55 o 
   2   4   8     6225.85     6342.93    327.85 o 
   3   4   8     5791.29     5376.15    357.01 o 
   4   4   8      461.79      557.91    151.88 o 
   5   4   8     2389.86     2117.69    251.40 o 
   6   4   8     4140.89     4052.50    323.59 o 
   7   4   8     3479.49     3697.17    331.43 o 
   8   4   8      433.98      410.95    176.20 o 
   9   4   8       17.18       13.01    150.30 o 
  10   4   8      511.56      406.93    194.34 o 
  11   4   8     2083.08     1917.06    560.92 o 
 -17   5   8     6110.57     6142.64    585.63 o 
 -16   5   8      873.72      578.81    210.16 o 
 -15   5   8     1952.37     2269.89    291.74 o 
 -14   5   8    10516.03     9915.52    520.73 o 
 -13   5   8    13211.10    12717.72    510.19 o 
 -12   5   8     4555.80     4459.16    387.21 o 
 -11   5   8       24.11      -26.73     93.54 o 
 -10   5   8     7938.39     8089.79    419.32 o 
  -9   5   8    19799.20    20198.76    615.03 o 
  -8   5   8    11249.05    11609.04    457.36 o 
  -7   5   8      122.30      144.60     96.11 o 
  -6   5   8     7796.68     8119.11    369.25 o 
  -5   5   8    15604.22    14364.08   1192.19 o 
  -4   5   8    20892.41    20399.16    726.77 o 
  -3   5   8    12860.38    12887.75    399.03 o 
  -2   5   8     2090.07     2288.22    265.26 o 
  -1   5   8    10466.90    10211.35    816.59 o 
   0   5   8    21412.32    20400.30    994.83 o 
   1   5   8    13107.13    12241.59    705.94 o 
   2   5   8       58.51       98.52     98.74 o 
   3   5   8     7967.98     8057.86    414.46 o 
   4   5   8    14083.99    14308.97    632.82 o 
   5   5   8    10480.62    10981.99    475.02 o 
   6   5   8     1111.65      988.89    206.51 o 
   7   5   8     1769.02     1964.60    272.33 o 
   8   5   8     7844.28     7090.91    432.66 o 
   9   5   8     7799.67     8840.36    499.35 o 
  10   5   8     4626.73     5202.55    545.96 o 
 -17   6   8     2430.72     2746.15    438.11 o 
 -16   6   8    14669.49    15163.85    650.98 o 
 -15   6   8    12532.33    12758.90    572.68 o 
 -14   6   8     2281.91     2248.96    291.44 o 
 -13   6   8     2365.76     2168.93    270.25 o 
 -12   6   8    10695.76    10685.70    462.90 o 
 -11   6   8    16392.67    16224.68    630.82 o 
 -10   6   8    12169.23    12109.30    527.19 o 
  -9   6   8      127.88       33.71    106.68 o 
  -8   6   8    10337.55    10607.37    461.65 o 
  -7   6   8    35874.71    36471.83    817.70 o 
  -6   6   8    30800.03    29440.69   1902.16 o 
  -5   6   8     4058.81     3993.79    280.85 o 
  -4   6   8     1331.30     1358.09    158.52 o 
  -3   6   8    37290.59    37186.55    741.19 o 
  -2   6   8    22405.37    22092.41    545.47 o 
  -1   6   8     2961.02     2921.86    354.89 o 
   0   6   8      576.15      432.29    162.75 o 
   1   6   8    17178.58    15957.85    511.64 o 
   2   6   8    27421.13    26776.15    678.89 o 
   3   6   8    11038.12    10725.42    455.87 o 
   4   6   8      586.51      936.41    195.53 o 
   5   6   8     1915.26     2102.88    265.88 o 
   6   6   8    11947.42    10773.03   1718.17 o 
   7   6   8    11673.71    12538.71    554.20 o 
   8   6   8     3448.26     3946.91    368.90 o 
   9   6   8      457.12      438.25    243.02 o 
  10   6   8     7112.98     6593.70    822.44 o 
 -16   7   8      256.63      279.60    195.04 o 
 -15   7   8     2910.61     3170.80    356.70 o 
 -14   7   8     9095.39     8512.30    473.52 o 
 -13   7   8    13261.21    13703.46    565.17 o 
 -12   7   8     2720.19     2670.75    336.93 o 
 -11   7   8       48.28      -22.61    128.81 o 
 -10   7   8     6257.93     6197.88    410.04 o 
  -9   7   8    22155.50    20917.51    695.40 o 
  -8   7   8     8296.12     8016.11    431.98 o 
  -7   7   8      524.77      358.18    141.17 o 
  -6   7   8     7311.12     7702.76    475.24 o 
  -5   7   8    25162.54    24163.47    688.06 o 
  -4   7   8    17679.53    17329.18    583.99 o 
  -3   7   8     4333.72     4699.72    310.07 o 
  -2   7   8     2207.57     2525.48    222.35 o 
  -1   7   8    16989.88    16390.38    636.82 o 
   0   7   8    25081.33    26260.60   1892.35 o 
   1   7   8     7659.30     7886.88    976.17 o 
   2   7   8       38.37      116.88    135.14 o 
   3   7   8     3818.01     4040.39    320.20 o 
   4   7   8     9439.88    10353.71    478.08 o 
   5   7   8     9354.12     9323.97    469.34 o 
   6   7   8     1111.13     1069.26    229.51 o 
   7   7   8      425.21      359.42    184.53 o 
   8   7   8     5983.11     6562.23    575.25 o 
   9   7   8     8574.14     7768.75    859.09 o 
 -16   8   8     1548.16     1373.45    374.23 o 
 -15   8   8     2068.41     2123.06    331.07 o 
 -14   8   8      897.15      894.95    235.74 o 
 -13   8   8      433.48      369.85    180.28 o 
 -12   8   8     4635.78     5345.88    452.67 o 
 -11   8   8     3385.43     3850.64    386.58 o 
 -10   8   8     1299.05     1262.66    253.23 o 
  -9   8   8      401.90      439.59    177.54 o 
  -8   8   8     4093.33     4908.38    625.99 o 
  -7   8   8     3668.10     3582.40    318.17 o 
  -6   8   8     3409.36     3519.34    355.34 o 
  -5   8   8      983.42     1209.64    327.37 o 
  -4   8   8     1475.70     1387.51    224.11 o 
  -3   8   8     4149.15     4170.96    323.83 o 
  -2   8   8     3929.20     3876.18    257.95 o 
  -1   8   8     5622.96     5976.74    324.47 o 
   0   8   8        3.65       -4.07    120.82 o 
   1   8   8     2551.54     2564.68    332.50 o 
   2   8   8     3043.65     3239.14    373.39 o 
   3   8   8     5876.09     5778.23    664.01 o 
   4   8   8      635.99      422.54    199.28 o 
   5   8   8     1388.74     1415.98    299.03 o 
   6   8   8     3520.11     3624.01    356.26 o 
   7   8   8     2663.11     2769.91    447.42 o 
   8   8   8      248.99      155.75    231.66 o 
   9   8   8       16.83       49.42    285.55 o 
 -15   9   8       50.35       79.67    339.07 o 
 -14   9   8       38.54       50.76    165.26 o 
 -13   9   8       65.67     -108.54    171.74 o 
 -12   9   8        7.17      -90.33    151.47 o 
 -11   9   8       26.48      -42.52    157.75 o 
 -10   9   8       22.06       89.16    158.31 o 
  -9   9   8       64.03       70.65    141.65 o 
  -8   9   8      139.82      119.41    141.49 o 
  -7   9   8      141.18       13.77    122.18 o 
  -6   9   8       69.46      182.40    146.54 o 
  -5   9   8       30.48       88.27    127.68 o 
  -4   9   8       75.85      130.15    131.27 o 
  -3   9   8       39.42       38.94    117.24 o 
  -2   9   8      108.18       36.52    217.97 o 
  -1   9   8      639.68      506.11    176.44 o 
   0   9   8       10.63       72.15    110.90 o 
   1   9   8      251.78      302.64    176.50 o 
   2   9   8       93.50       -2.15    158.56 o 
   3   9   8      364.45      207.26    216.37 o 
   4   9   8       45.77       20.11    185.98 o 
   5   9   8       50.09      207.92    206.86 o 
   6   9   8        6.90     -190.67    265.79 o 
   7   9   8      227.83       51.55    349.72 o 
 -13  10   8      282.51      200.56    328.43 o 
 -12  10   8     1942.91     1901.86    366.89 o 
 -11  10   8     3906.28     4456.87    463.37 o 
 -10  10   8     1188.62     1204.17    275.91 o 
  -9  10   8       46.07      224.57    178.47 o 
  -8  10   8     1619.36     1923.62    315.84 o 
  -7  10   8     4330.64     4303.96    390.20 o 
  -6  10   8     4636.32     4873.07    395.15 o 
  -5  10   8      836.81      984.18    237.26 o 
  -4  10   8     1021.72     1000.68    226.81 o 
  -3  10   8     7032.53     7533.51    464.67 o 
  -2  10   8     4404.77     4513.55    382.70 o 
  -1  10   8     1273.34     1147.63    238.84 o 
   0  10   8     1006.36      775.99    218.09 o 
   1  10   8     1995.23     2081.76    263.01 o 
   2  10   8     3740.35     3469.83    321.25 o 
   3  10   8     3322.46     3536.12    423.35 o 
   4  10   8       10.21      155.70    366.14 o 
   5  10   8     1611.67     1782.65    621.43 o 
   6  10   8     3122.18     2655.57    712.36 o 
 -11  11   8      188.23      -50.79    278.25 o 
 -10  11   8     4419.21     4654.81    482.42 o 
  -9  11   8    10519.02    11024.01    879.62 o 
  -8  11   8     8838.64     8199.44    553.34 o 
  -7  11   8      661.57      418.82    200.69 o 
  -6  11   8     2147.12     2058.02    322.88 o 
  -5  11   8     9926.80    10204.72    572.43 o 
  -4  11   8     9305.94     9369.97    896.42 o 
  -3  11   8     2092.44     1988.45    310.38 o 
  -2  11   8      904.49     1010.07    269.13 o 
  -1  11   8     8256.47     7981.98    511.00 o 
   0  11   8    10123.80    10159.00    572.17 o 
   1  11   8     3152.95     3524.15    387.08 o 
   2  11   8       31.08       77.01    164.32 o 
   3  11   8     4772.95     4664.71    505.58 o 
   4  11   8     5896.81     5574.50    897.71 o 
   5  11   8     6452.40     5953.71   1010.84 o 
  -8  12   8     4240.07     4474.42    701.41 o 
  -7  12   8    13111.14    12604.40   1161.67 o 
  -6  12   8     8476.17     9359.33    594.87 o 
  -5  12   8      947.34      810.75    253.42 o 
  -4  12   8     2448.22     2194.28    348.71 o 
  -3  12   8     8618.78     9216.86    572.81 o 
  -2  12   8    11468.78    11546.15    900.90 o 
  -1  12   8     4793.99     4585.40    442.29 o 
   0  12   8      423.85      434.34    214.79 o 
  -4  13   8     5811.93     6302.06    732.43 o 
  -3  13   8     1803.51     1842.86    497.21 o 
  -2  13   8       29.00      127.11    305.62 o 
  -1  13   8     4062.79     5100.71    691.22 o 
 -19   1   9      576.03      630.62    278.07 o 
 -18   1   9        8.85       16.17    214.27 o 
 -17   1   9      845.54      982.57    303.10 o 
 -16   1   9     5859.26     6535.97    529.52 o 
 -15   1   9     2863.90     2838.69    405.02 o 
 -14   1   9      120.14        6.13    153.76 o 
 -13   1   9      207.76      210.87    177.47 o 
 -12   1   9     4773.73     4985.48    330.48 o 
 -11   1   9     3683.71     3620.54    275.56 o 
 -10   1   9     3002.84     2967.57    250.12 o 
  -9   1   9      360.84      373.37     80.67 o 
  -8   1   9     7226.02     7594.43    441.26 o 
  -7   1   9    18483.62    19380.49    726.84 o 
  -6   1   9    10247.66    10677.90    249.19 o 
  -5   1   9       20.33       76.09     34.71 o 
  -4   1   9     4546.77     4476.71    224.29 o 
  -3   1   9     8233.90     8866.49    302.89 o 
  -2   1   9    10842.02    11076.05    337.01 o 
  -1   1   9     1820.49     2077.12    167.63 o 
   0   1   9      115.58      163.88     78.18 o 
   1   1   9     3442.95     3564.90    302.67 o 
   2   1   9     6805.54     7128.25    426.43 o 
   3   1   9      474.26      316.84    142.75 o 
   4   1   9        7.99       62.59    125.25 o 
   5   1   9      143.62      185.20    223.36 o 
   6   1   9     3111.33     3085.72    384.36 o 
   7   1   9     3850.56     3553.61    420.56 o 
   8   1   9      954.71      957.16    276.12 o 
   9   1   9      989.26      760.89    262.82 o 
  10   1   9     3165.21     2827.12    439.15 o 
  11   1   9     2420.88     2375.34    608.96 o 
 -19   2   9     4205.13     5202.13    762.84 o 
 -18   2   9     7038.23     7276.41    596.44 o 
 -17   2   9     2653.05     2708.60    425.97 o 
 -16   2   9      129.73       90.12    199.40 o 
 -15   2   9     5352.65     5254.03    509.08 o 
 -14   2   9    12376.24    12113.78    695.16 o 
 -13   2   9    11201.38    11115.37    703.87 o 
 -12   2   9     1860.66     1779.07    229.10 o 
 -11   2   9      582.59      424.16    113.38 o 
 -10   2   9    15304.38    14300.27    570.30 o 
  -9   2   9    30410.38    31924.18   1156.46 o 
  -8   2   9    11566.36    11923.84    310.88 o 
  -7   2   9       12.84       -7.08     47.27 o 
  -6   2   9    10780.90    11342.04    411.03 o 
  -5   2   9    33485.66    33964.91    928.99 o 
  -4   2   9    29149.13    29170.23    853.20 o 
  -3   2   9      128.28      172.90     78.59 o 
  -2   2   9     4429.14     4411.67    243.53 o 
  -1   2   9    24104.90    24226.40    516.81 o 
   0   2   9    14330.40    14514.15    387.55 o 
   1   2   9     2470.76     2671.37    293.31 o 
   2   2   9       28.05      -17.73    101.48 o 
   3   2   9     9900.52     9854.57    521.34 o 
   4   2   9    18718.41    19662.95   1016.77 o 
   5   2   9     9719.13     9258.26    934.05 o 
   6   2   9      920.76      828.00    236.14 o 
   7   2   9     2207.89     2766.63    394.98 o 
   8   2   9     7569.29     7106.56    795.68 o 
   9   2   9     9073.69     7423.77    585.52 o 
  10   2   9      902.77     1064.74    310.33 o 
  11   2   9      804.14      940.74    476.38 o 
 -18   3   9      502.38      733.49    301.49 o 
 -17   3   9     9790.74     9932.13    675.35 o 
 -16   3   9    11246.41    11476.74    702.09 o 
 -15   3   9     9425.25     9451.19    646.56 o 
 -14   3   9     1407.37     1681.26    251.26 o 
 -13   3   9     3648.20     3515.85    256.13 o 
 -12   3   9    18590.97    17821.04    596.75 o 
 -11   3   9    20064.97    19120.43    480.48 o 
 -10   3   9    13833.46    13392.04    423.11 o 
  -9   3   9     2243.33     2151.91    180.45 o 
  -8   3   9    23358.17    23466.07    482.02 o 
  -7   3   9    31546.04    32544.57    772.07 o 
  -6   3   9    19291.11    19715.74    402.81 o 
  -5   3   9      265.59      317.62     83.47 o 
  -4   3   9    20404.03    21063.92    408.93 o 
  -3   3   9    36806.84    36865.60   1686.46 o 
  -2   3   9    29160.06    29389.42    946.52 o 
  -1   3   9     4501.29     4597.53    322.67 o 
   0   3   9     4492.81     4538.63    250.44 o 
   1   3   9    19040.87    19561.69    523.01 o 
   2   3   9    17327.99    17526.15   1067.13 o 
   3   3   9    10506.87    10160.35    443.57 o 
   4   3   9       53.44       -1.18    100.30 o 
   5   3   9    14049.14    12893.41   1462.78 o 
   6   3   9    13751.94    14244.41   1007.99 o 
   7   3   9     7889.01     7852.15    450.54 o 
   8   3   9     1742.20     1745.46    277.88 o 
   9   3   9     1918.16     1818.58    454.48 o 
  10   3   9     9069.15     8388.71    639.73 o 
 -18   4   9     8775.52     9570.86    977.99 o 
 -17   4   9     4754.15     4912.47    773.94 o 
 -16   4   9      281.67      240.54    327.82 o 
 -15   4   9     3594.06     3989.73    364.59 o 
 -14   4   9    12158.45    12651.58    457.45 o 
 -13   4   9     9175.86     9249.38    427.64 o 
 -12   4   9      397.87      416.33    130.59 o 
 -11   4   9     7155.38     7071.35    316.77 o 
 -10   4   9    19147.05    18780.31    498.08 o 
  -9   4   9    18927.19    19116.35    545.49 o 
  -8   4   9     8871.90     8447.15    344.14 o 
  -7   4   9       11.19      -34.44     70.25 o 
  -6   4   9    14880.96    14726.93    417.45 o 
  -5   4   9    23731.52    23955.09    459.60 o 
  -4   4   9    14298.15    14818.04    470.57 o 
  -3   4   9     3339.57     3170.92    283.63 o 
  -2   4   9     4813.21     5445.56    465.58 o 
  -1   4   9    18038.16    17650.71    705.21 o 
   0   4   9    17326.48    16594.28    474.67 o 
   1   4   9     5435.35     5380.80    301.05 o 
   2   4   9      387.35      476.48    136.92 o 
   3   4   9     3895.56     4256.48    310.63 o 
   4   4   9    14979.88    14409.28    547.65 o 
   5   4   9     6170.60     6253.00    382.94 o 
   6   4   9      118.07       36.13    120.44 o 
   7   4   9     3181.92     2790.13    321.68 o 
   8   4   9     9187.76     9761.08    519.21 o 
   9   4   9     6520.43     6484.51    456.98 o 
  10   4   9     1387.38     1227.02    330.08 o 
 -17   5   9      608.98      909.87    468.62 o 
 -16   5   9     3339.69     3443.00    448.85 o 
 -15   5   9     4163.26     4219.76    361.18 o 
 -14   5   9        8.14      -24.65    130.79 o 
 -13   5   9     1305.44     1345.06    223.00 o 
 -12   5   9     4160.99     4220.85    306.21 o 
 -11   5   9     5985.53     6022.82    332.71 o 
 -10   5   9      408.57      500.77    138.84 o 
  -9   5   9       95.38      130.12    112.42 o 
  -8   5   9     6053.70     6324.29    396.63 o 
  -7   5   9    13731.98    14167.18    498.80 o 
  -6   5   9     1833.00     1816.31    209.81 o 
  -5   5   9       49.76       46.22     76.46 o 
  -4   5   9      290.60      309.06    103.79 o 
  -3   5   9     7746.11     7392.27    322.22 o 
  -2   5   9    13292.63    13416.03    574.64 o 
  -1   5   9     3322.84     3474.75    342.50 o 
   0   5   9       77.14       60.56    114.17 o 
   1   5   9     3289.74     3220.27    648.80 o 
   2   5   9     3691.04     4183.05    303.08 o 
   3   5   9     2140.63     1917.58    239.49 o 
   4   5   9      191.02      141.33    121.55 o 
   5   5   9     3100.98     3053.23    308.89 o 
   6   5   9     3478.23     3835.37    345.34 o 
   7   5   9     1841.68     1720.25    276.94 o 
   8   5   9       21.82      156.65    162.79 o 
   9   5   9      200.91       81.88    170.86 o 
 -17   6   9        4.96       83.00    217.07 o 
 -16   6   9        0.76       64.48    163.20 o 
 -15   6   9       13.84     -124.20    138.41 o 
 -14   6   9        0.13       -8.50    131.87 o 
 -13   6   9       54.14       77.55    132.93 o 
 -12   6   9       62.66      109.48    130.46 o 
 -11   6   9        5.45       29.59    105.95 o 
 -10   6   9       36.07      -60.85    100.22 o 
  -9   6   9       39.46       30.48    105.81 o 
  -8   6   9       65.58       92.41    109.43 o 
  -7   6   9       33.02       43.57    105.40 o 
  -6   6   9      774.25      817.61    168.56 o 
  -5   6   9      442.77      437.08    135.21 o 
  -4   6   9      285.99      164.89     95.30 o 
  -3   6   9     1065.17     1099.56    166.99 o 
  -2   6   9      234.10      225.15    145.71 o 
  -1   6   9      163.19      208.70    144.47 o 
   0   6   9       11.94       84.69    122.01 o 
   1   6   9      544.53      665.24    195.84 o 
   2   6   9      110.80      250.35    166.11 o 
   3   6   9        5.35       19.06    136.77 o 
   4   6   9      242.43      303.30    144.57 o 
   5   6   9       40.22       95.58    137.91 o 
   6   6   9       16.19       73.40    144.46 o 
   7   6   9       23.90       -4.18    148.35 o 
   8   6   9       23.79       96.87    177.45 o 
   9   6   9        2.38      -36.34    264.87 o 
 -17   7   9     2019.50     2110.93    593.91 o 
 -16   7   9     1661.77     1675.38    306.61 o 
 -15   7   9     1606.93     1201.71    260.76 o 
 -14   7   9       28.28      108.75    157.10 o 
 -13   7   9     1203.26     1225.91    229.67 o 
 -12   7   9     3406.84     3208.90    311.60 o 
 -11   7   9     4767.19     4218.02    379.34 o 
 -10   7   9     1960.65     1935.33    275.05 o 
  -9   7   9       29.23       -0.65    123.91 o 
  -8   7   9     2802.50     3179.09    303.58 o 
  -7   7   9     9579.65     9498.88    463.03 o 
  -6   7   9     1341.08     1417.15    223.51 o 
  -5   7   9       94.60      168.55    120.51 o 
  -4   7   9     1993.95     1956.89    244.80 o 
  -3   7   9     4659.89     5336.93    350.21 o 
  -2   7   9     3643.85     3759.81    268.87 o 
  -1   7   9      965.03      903.93    230.97 o 
   0   7   9      266.23      243.49    168.09 o 
   1   7   9     6215.13     6586.97    470.99 o 
   2   7   9     4728.71     4155.00    397.76 o 
   3   7   9     1426.83     1349.20    274.18 o 
   4   7   9       21.36      120.14    164.84 o 
   5   7   9     1476.47     1523.31    318.63 o 
   6   7   9     3351.06     3982.09    451.15 o 
   7   7   9     2339.78     2565.39    403.31 o 
   8   7   9      202.20       97.77    316.57 o 
 -16   8   9       57.57      146.88    336.34 o 
 -15   8   9     1577.12     1316.24    288.10 o 
 -14   8   9    10735.62    10672.93    545.01 o 
 -13   8   9    11612.40    11359.40    546.32 o 
 -12   8   9     1764.83     1572.55    301.41 o 
 -11   8   9     1339.47     1549.35    283.95 o 
 -10   8   9    10153.71    10464.40    554.15 o 
  -9   8   9    14385.86    14929.02    635.41 o 
  -8   8   9     6691.36     6527.67    428.36 o 
  -7   8   9      222.20      160.84    135.76 o 
  -6   8   9     4412.59     4842.02    358.26 o 
  -5   8   9    17578.13    17221.84    635.36 o 
  -4   8   9     9499.92     9559.35    479.89 o 
  -3   8   9       63.44       46.96    115.33 o 
  -2   8   9     4541.38     4371.36    344.43 o 
  -1   8   9    14565.57    14595.60    515.68 o 
   0   8   9    18012.83    16915.58   1140.61 o 
   1   8   9     5220.83     4811.59    563.20 o 
   2   8   9     1608.54     1524.55    354.51 o 
   3   8   9     6026.83     5940.58   1115.52 o 
   4   8   9    12452.74    12986.35    695.88 o 
   5   8   9     6572.57     6439.58    568.90 o 
   6   8   9      303.47      393.00    239.67 o 
   7   8   9     2849.62     2766.11    692.90 o 
 -14   9   9      894.14      809.49    244.39 o 
 -13   9   9     2029.68     2399.39    385.50 o 
 -12   9   9    11342.91    11441.77   1047.40 o 
 -11   9   9    14123.59    14271.01   1041.25 o 
 -10   9   9     2961.17     3273.60    383.58 o 
  -9   9   9     1301.99     1335.33    261.00 o 
  -8   9   9    10911.14    11267.19    571.52 o 
  -7   9   9    13159.85    13058.31    842.44 o 
  -6   9   9     6990.02     6936.44    444.72 o 
  -5   9   9      890.53      847.26    214.36 o 
  -4   9   9     7722.49     7894.89    478.58 o 
  -3   9   9    16315.50    16360.24    937.24 o 
  -2   9   9    13989.21    14259.68    619.34 o 
  -1   9   9     4195.26     4598.59    389.71 o 
   0   9   9      480.21      591.52    165.19 o 
   1   9   9    10196.33    10449.54    606.36 o 
   2   9   9    16480.18    16042.41    995.40 o 
   3   9   9     6752.17     7766.03   1102.14 o 
   4   9   9       42.52      114.10    203.28 o 
   5   9   9     3722.15     4421.72    489.55 o 
   6   9   9    10296.75    10786.66   1123.96 o 
 -13  10   9     6341.09     5927.10    735.78 o 
 -12  10   9     1383.09     1641.51    340.54 o 
 -11  10   9     1913.33     2202.53    365.97 o 
 -10  10   9    10259.45    10814.01    866.77 o 
  -9  10   9    10458.50    10542.12    602.37 o 
  -8  10   9     4386.50     4429.68    413.85 o 
  -7  10   9       95.93      121.18    160.21 o 
  -6  10   9     5864.30     6192.21    447.64 o 
  -5  10   9    12190.48    12112.92    600.50 o 
  -4  10   9    11242.81    10951.46    573.10 o 
  -3  10   9     1196.50     1648.60    288.14 o 
  -2  10   9     2647.20     2515.91    325.12 o 
  -1  10   9     8461.40     8718.40    522.64 o 
   0  10   9     7130.38     6988.47    479.61 o 
   1  10   9     5177.10     5152.98    435.42 o 
   2  10   9      215.14      147.39    206.66 o 
   3  10   9     9239.30     9825.55    655.36 o 
   4  10   9     7029.92     7141.69   1014.49 o 
   5  10   9     5005.81     3824.54    839.78 o 
 -10  11   9      185.74      193.72    214.71 o 
  -9  11   9       34.63       75.57    191.76 o 
  -8  11   9     1212.16     1262.27    301.53 o 
  -7  11   9     3657.97     3433.00    406.68 o 
  -6  11   9     1234.54     1293.31    284.59 o 
  -5  11   9       17.54       83.88    165.66 o 
  -4  11   9     1050.02     1171.07    430.84 o 
  -3  11   9     3194.59     3284.51    381.89 o 
  -2  11   9     2091.15     2085.60    325.30 o 
  -1  11   9      984.37     1012.87    305.55 o 
   0  11   9       30.04       15.75    162.46 o 
   1  11   9     2229.69     2609.51    367.78 o 
   2  11   9     4655.77     5347.76    480.87 o 
   4  11   9        4.07     -169.08    446.27 o 
  -6  12   9        7.36       41.03    290.95 o 
  -5  12   9       75.54      161.17    191.42 o 
  -4  12   9       25.39      -82.02    166.26 o 
  -3  12   9      152.83      176.13    195.09 o 
  -2  12   9       13.32      -51.66    169.02 o 
  -1  12   9        2.60       63.25    268.22 o 
   0  12   9      101.08      -76.63    232.79 o 
 -19   0  10      511.23      475.62    389.86 o 
 -18   0  10      333.99      617.94    386.21 o 
 -17   0  10     6718.07     6956.34    802.22 o 
 -16   0  10    13469.56    13853.99   1074.85 o 
 -15   0  10     4714.66     5253.37    717.83 o 
 -14   0  10        0.03      -50.63    209.98 o 
 -13   0  10     8844.85     9435.99    867.45 o 
 -12   0  10    20159.76    23694.28   1320.72 o 
 -11   0  10    17622.34    16159.54   1100.70 o 
 -10   0  10      821.14      876.35    190.26 o 
  -9   0  10     6475.14     6436.28    399.21 o 
  -8   0  10    28536.77    28707.53   1525.83 o 
  -7   0  10    30957.81    30880.85   2221.16 o 
  -6   0  10    15847.02    15743.71    785.42 o 
  -5   0  10     1877.26     2025.25    146.99 o 
  -4   0  10    14310.69    14542.32   1091.73 o 
  -3   0  10    26342.52    25379.98   4676.86 o 
  -2   0  10    12976.54    12579.25    542.83 o 
  -1   0  10      304.99      380.69    151.13 o 
   0   0  10     5308.85     5520.67    527.92 o 
   1   0  10    22589.69    24669.23   1103.28 o 
   2   0  10    18157.71    18669.29   1006.73 o 
   3   0  10     3078.16     3067.33    502.38 o 
   4   0  10      146.44      -58.39    173.19 o 
   5   0  10     8598.09     7927.79    755.69 o 
   7   0  10     6351.48     5156.97    722.70 o 
   8   0  10      487.36      311.40    297.87 o 
   9   0  10     3878.02     3250.09    673.89 o 
 -19   1  10     5676.42     6043.73    837.80 o 
 -18   1  10     7300.96     7313.71    600.93 o 
 -17   1  10     4016.66     4558.91    508.52 o 
 -16   1  10      403.96      367.58    236.87 o 
 -15   1  10     6664.46     6716.65    542.56 o 
 -14   1  10    15279.12    14261.38    749.68 o 
 -13   1  10     8514.48     7637.25    664.16 o 
 -12   1  10      966.65      618.50    243.23 o 
 -11   1  10     7603.62     7554.23    431.50 o 
 -10   1  10    22888.87    23530.73   1315.41 o 
  -9   1  10    19006.24    19488.57    793.34 o 
  -8   1  10     5614.58     6108.59    460.49 o 
  -7   1  10     2083.66     2129.03    138.74 o 
  -6   1  10    18840.75    18943.86    542.87 o 
  -5   1  10    26996.29    28101.49    693.08 o 
  -4   1  10    10276.78     9636.35   1138.48 o 
  -3   1  10      244.75      292.95     97.42 o 
  -2   1  10     4826.95     5094.04    252.93 o 
  -1   1  10    18803.94    19174.10    734.27 o 
   0   1  10    17858.84    19376.04    900.22 o 
   1   1  10     1713.35     1790.86    267.68 o 
   2   1  10     2384.35     2587.06    319.54 o 
   3   1  10    14196.36    15097.20    672.16 o 
   4   1  10    10399.94    10888.91    599.56 o 
   5   1  10     3793.87     4345.93    623.41 o 
   6   1  10      632.42      569.45    228.31 o 
   7   1  10     7736.56     6675.96    789.60 o 
   8   1  10     8153.83     7292.87    587.96 o 
   9   1  10     6108.70     5826.72    577.17 o 
 -18   2  10      162.65       69.28    225.39 o 
 -17   2  10     3001.48     3709.55    485.22 o 
 -16   2  10     3408.38     3325.16    452.71 o 
 -15   2  10      888.71     1121.75    312.53 o 
 -14   2  10       69.45      145.97    187.53 o 
 -13   2  10     4126.38     4276.30    329.75 o 
 -12   2  10     8156.73     8351.37    418.28 o 
 -11   2  10    10730.28    10756.58    458.60 o 
 -10   2  10      179.38      215.95    120.97 o 
  -9   2  10     2003.29     2057.23    172.21 o 
  -8   2  10     2795.81     2896.06    165.89 o 
  -7   2  10     6356.19     6381.37    257.99 o 
  -6   2  10     4646.77     4507.93    190.19 o 
  -5   2  10      620.69      622.45     96.30 o 
  -4   2  10     3608.79     3832.39    351.33 o 
  -3   2  10     5731.18     5806.19    275.32 o 
  -2   2  10     2429.68     2434.66    200.07 o 
  -1   2  10     1266.81     1128.89    141.36 o 
   0   2  10     1583.84     1559.92    202.23 o 
   1   2  10     3707.44     4068.95    356.47 o 
   2   2  10     5065.07     5541.22    413.26 o 
   3   2  10     1722.91     1882.57    300.31 o 
   4   2  10      219.60       94.79    146.97 o 
   5   2  10     2454.91     2115.82    415.25 o 
   6   2  10     5131.21     5145.96    526.86 o 
   7   2  10     2062.36     2058.05    375.08 o 
   8   2  10        6.10      -27.37    241.76 o 
   9   2  10      913.94      853.37    300.43 o 
 -18   3  10       12.18      217.30    242.75 o 
 -17   3  10        1.29      -44.24    192.71 o 
 -16   3  10       41.22      -55.85    209.91 o 
 -15   3  10       20.87       21.30    183.58 o 
 -14   3  10      270.66      254.35    156.35 o 
 -13   3  10        4.64       28.27    122.95 o 
 -12   3  10      675.70      673.62    182.08 o 
 -11   3  10      839.59      670.30    138.69 o 
 -10   3  10      784.33      855.65    139.64 o 
  -9   3  10      138.53      145.16     91.74 o 
  -8   3  10        0.01      -45.49     69.95 o 
  -7   3  10      250.20      231.85     91.34 o 
  -6   3  10      570.21      553.38     97.77 o 
  -5   3  10     2401.65     2522.64    160.13 o 
  -4   3  10     1018.63     1072.69    129.15 o 
  -3   3  10      699.75     1010.91    158.12 o 
  -2   3  10      338.54      397.91    116.01 o 
  -1   3  10      265.91      223.23    130.92 o 
   0   3  10        1.11      -72.26     96.54 o 
   1   3  10      208.24      237.25    143.99 o 
   2   3  10       74.59       14.09    116.14 o 
   3   3  10        4.39       78.93    132.20 o 
   4   3  10        3.67      -27.16    127.34 o 
   5   3  10        6.93       32.54    156.88 o 
   6   3  10      105.36      100.86    172.85 o 
   7   3  10      128.66      223.05    193.76 o 
   8   3  10      368.59      422.62    239.77 o 
   9   3  10       14.56       14.90    198.91 o 
 -18   4  10      131.76      261.83    367.81 o 
 -17   4  10     2319.89     3371.89    697.46 o 
 -16   4  10     3789.88     3692.14    499.98 o 
 -15   4  10     2055.23     1868.06    286.90 o 
 -14   4  10      284.20      436.76    178.66 o 
 -13   4  10     2180.78     2122.81    278.54 o 
 -12   4  10     9379.73     8745.88    366.75 o 
 -11   4  10     5177.77     5078.00    352.33 o 
 -10   4  10      774.53      823.26    147.19 o 
  -9   4  10      905.82      886.10    146.35 o 
  -8   4  10     7910.04     7519.50    302.87 o 
  -7   4  10     4139.80     4104.03    249.86 o 
  -6   4  10     3225.97     3367.97    225.17 o 
  -5   4  10      166.52      117.89     79.23 o 
  -4   4  10     1591.10     1641.31    155.72 o 
  -3   4  10    12159.17    12274.92    541.87 o 
  -2   4  10     5143.30     5483.12    496.14 o 
  -1   4  10      365.16      284.86    185.58 o 
   0   4  10      512.54      590.59    181.45 o 
   1   4  10     4624.46     4772.13    400.96 o 
   2   4  10     6579.37     6392.80    453.91 o 
   3   4  10     1481.42     1343.14    214.07 o 
   4   4  10      262.52      356.83    152.98 o 
   5   4  10     3213.65     3054.99    318.88 o 
   6   4  10     3505.00     3676.75    354.70 o 
   7   4  10     1049.88      906.90    226.68 o 
   8   4  10      117.08      -38.82    156.69 o 
 -17   5  10     2844.16     2666.82    676.32 o 
 -16   5  10      122.82     -100.05    288.14 o 
 -15   5  10     5350.48     5354.64    497.39 o 
 -14   5  10     8925.69     8949.66    584.77 o 
 -13   5  10     7484.50     7770.33    416.35 o 
 -12   5  10     2017.42     1935.42    240.89 o 
 -11   5  10     3469.28     3300.35    256.12 o 
 -10   5  10    13558.13    13954.44    444.96 o 
  -9   5  10    18299.43    17934.73    597.94 o 
  -8   5  10     3787.83     3778.32    289.09 o 
  -7   5  10     4350.75     4500.11    304.31 o 
  -6   5  10    20258.59    20179.86    819.18 o 
  -5   5  10    25059.36    26143.95    678.29 o 
  -4   5  10    10837.22    10448.19    390.63 o 
  -3   5  10        2.89       54.05     83.23 o 
  -2   5  10     9150.29     9194.90    508.20 o 
  -1   5  10    11837.35    11236.67    566.60 o 
   0   5  10    12456.64    12250.99    598.63 o 
   1   5  10     2637.07     2305.93    351.16 o 
   2   5  10     1561.75     1650.89    291.43 o 
   3   5  10    11194.72    10060.46    585.49 o 
   4   5  10    11197.96    10867.35    729.01 o 
   5   5  10     4664.58     4961.43    886.23 o 
   6   5  10       49.23     -114.41    121.85 o 
   7   5  10     3526.93     3246.04    375.29 o 
   8   5  10     8845.39     9559.65    542.71 o 
   9   5  10     4189.37     4744.14    526.67 o 
 -17   6  10     4439.09     4547.24    824.12 o 
 -16   6  10    11292.80    11685.49    902.73 o 
 -15   6  10     5975.49     5740.99    674.65 o 
 -14   6  10        9.17       -0.89    136.68 o 
 -13   6  10     8598.01     8161.83    440.96 o 
 -12   6  10    19399.36    19701.40    633.61 o 
 -11   6  10    14296.79    14136.32    523.31 o 
 -10   6  10     1263.11     1151.79    223.31 o 
  -9   6  10     1808.73     1944.97    256.22 o 
  -8   6  10    20576.06    19999.27    651.75 o 
  -7   6  10    25411.77    25018.22    715.88 o 
  -6   6  10     5340.01     4960.06    331.81 o 
  -5   6  10      364.98      426.19    147.93 o 
  -4   6  10    12088.96    12096.01    499.81 o 
  -3   6  10    26178.22    25755.71    761.66 o 
  -2   6  10    11786.05    11191.22    588.51 o 
  -1   6  10     1161.04     1386.63    263.20 o 
   0   6  10     6444.42     6378.09    454.70 o 
   1   6  10    18816.62    18402.50    758.44 o 
   2   6  10    15200.55    15057.88    855.36 o 
   3   6  10     3561.97     4169.94    424.58 o 
   4   6  10      122.79      119.59    178.47 o 
   5   6  10     6995.65     7549.09    823.36 o 
   6   6  10    13089.26    14646.06    777.50 o 
   7   6  10     7324.65     6853.37    849.89 o 
   8   6  10       20.35       62.80    318.85 o 
 -16   7  10      918.11      764.95    295.73 o 
 -15   7  10     6313.22     6291.23    452.21 o 
 -14   7  10     9956.94    10153.69    523.36 o 
 -13   7  10     7403.20     8095.97    455.77 o 
 -12   7  10       95.63       89.07    137.09 o 
 -11   7  10     2547.36     2365.05    311.45 o 
 -10   7  10    11089.45    10941.22    540.38 o 
  -9   7  10    13000.45    12890.52    573.51 o 
  -8   7  10     2093.27     2055.79    270.93 o 
  -7   7  10     1233.28     1232.88    223.41 o 
  -6   7  10    11890.41    11785.72    525.64 o 
  -5   7  10    14344.38    14309.89    573.48 o 
  -4   7  10     8046.96     7667.50    431.88 o 
  -3   7  10      350.26      516.59    159.40 o 
  -2   7  10     4606.94     4736.46    312.48 o 
  -1   7  10     9544.19     9563.66    573.41 o 
   0   7  10     7840.37     7972.57    618.01 o 
   1   7  10     1877.38     2065.96    494.47 o 
   2   7  10     1614.82     1500.35    300.78 o 
   3   7  10     8010.79     7445.46    673.36 o 
   4   7  10     8277.10     8729.37    596.24 o 
   5   7  10     2601.79     2797.10    411.15 o 
   6   7  10      104.56     -147.43    299.16 o 
   7   7  10     2696.25     3229.72    612.92 o 
 -15   8  10      506.46      582.14    226.85 o 
 -14   8  10        3.62        4.32    167.35 o 
 -13   8  10     1255.13     1312.05    257.67 o 
 -12   8  10     3151.89     3353.65    398.60 o 
 -11   8  10     2026.14     2345.69    330.07 o 
 -10   8  10      939.67      888.31    238.82 o 
  -9   8  10      714.26      643.83    203.85 o 
  -8   8  10     4379.81     4208.96    357.32 o 
  -7   8  10     4269.64     4082.99    374.12 o 
  -6   8  10     3689.08     3822.94    348.68 o 
  -5   8  10       19.96       20.89    116.79 o 
  -4   8  10     2414.53     2334.12    289.73 o 
  -3   8  10     3969.51     3717.37    338.80 o 
  -2   8  10     2838.54     2830.76    317.14 o 
  -1   8  10       49.10       42.18    117.61 o 
   0   8  10     1221.06     1074.15    271.22 o 
   1   8  10     1499.67     1421.59    308.62 o 
   2   8  10     2704.47     2676.13    393.22 o 
   3   8  10     1130.09     1370.04    318.45 o 
   4   8  10       94.72      248.09    213.78 o 
   5   8  10     1516.61     1382.08    347.68 o 
   6   8  10     1523.59     1587.50    354.04 o 
 -14   9  10        0.48       15.51    297.41 o 
 -13   9  10       33.75      -58.99    151.35 o 
 -12   9  10      317.20      302.08    217.85 o 
 -11   9  10       23.99       15.19    166.83 o 
 -10   9  10      104.99      168.92    176.19 o 
  -9   9  10        1.83        5.77    150.89 o 
  -8   9  10       16.26       79.41    153.40 o 
  -7   9  10       88.84       11.68    134.20 o 
  -6   9  10       38.55       51.17    135.12 o 
  -5   9  10       55.60      -83.61    122.42 o 
  -4   9  10       20.37       23.19    132.40 o 
  -3   9  10      665.11      628.66    200.96 o 
  -2   9  10       13.64      153.55    149.88 o 
  -1   9  10      361.68      253.77    171.86 o 
   0   9  10       75.53      -20.76    131.47 o 
   1   9  10        2.77       87.62    192.15 o 
   2   9  10       15.55      -13.63    203.74 o 
   3   9  10       97.77       71.35    200.63 o 
   4   9  10       28.20      170.41    232.94 o 
   5   9  10       37.47     -128.22    210.32 o 
 -12  10  10     1662.33     1995.37    521.08 o 
 -11  10  10     3172.67     3327.02    419.75 o 
 -10  10  10      288.19      256.41    204.06 o 
  -9  10  10      598.98      557.34    225.33 o 
  -8  10  10     3490.70     3788.39    408.04 o 
  -7  10  10     4994.69     4751.02    437.97 o 
  -6  10  10      814.83      775.87    276.35 o 
  -5  10  10      319.97      224.52    179.58 o 
  -4  10  10     4270.24     3524.43    379.69 o 
  -3  10  10     5272.87     5377.23    432.23 o 
  -2  10  10     1496.36     1303.59    478.43 o 
  -1  10  10        9.95       19.81    150.15 o 
   0  10  10     2286.84     1927.64    331.83 o 
   1  10  10      824.17      956.03    261.75 o 
   2  10  10     1507.72     1396.89    414.49 o 
   3  10  10      582.06      544.62    394.95 o 
   4  10  10       37.20     -169.38    409.78 o 
 -10  11  10     7586.97     7466.32    776.22 o 
  -9  11  10     7882.21     8853.48    831.72 o 
  -8  11  10     1408.40     1267.45    304.24 o 
  -7  11  10      945.05      860.35    272.24 o 
  -6  11  10     7654.04     7868.53    539.30 o 
  -5  11  10     7686.76     8007.41    800.55 o 
  -4  11  10     2875.10     2885.47    386.74 o 
  -3  11  10       29.19        2.46    166.93 o 
  -2  11  10     4129.27     3380.88    676.55 o 
  -1  11  10    11868.25    11533.86    648.59 o 
   0  11  10     7231.15     6542.01    513.21 o 
   1  11  10     1051.08     1473.38    464.52 o 
   2  11  10      461.05      407.34    346.83 o 
 -18   1  11      222.95      123.00    243.09 o 
 -17   1  11     3255.49     2872.26    450.45 o 
 -16   1  11     4188.88     4278.42    502.95 o 
 -15   1  11     1164.43     1216.22    324.02 o 
 -14   1  11       23.39      -18.53    164.80 o 
 -13   1  11     4903.56     4389.76    540.24 o 
 -12   1  11     5526.98     4307.53    481.30 o 
 -11   1  11     3195.45     3192.44    291.31 o 
 -10   1  11      621.14      482.86    227.16 o 
  -9   1  11     3419.47     3450.23    230.09 o 
  -8   1  11     7660.05     7977.70    369.15 o 
  -7   1  11     6676.56     6557.52    526.70 o 
  -6   1  11      241.44      363.37    112.85 o 
  -5   1  11     1140.40     1087.65    157.97 o 
  -4   1  11     4883.37     5127.41    380.71 o 
  -3   1  11     5092.28     5106.18    270.49 o 
  -2   1  11     2879.83     2994.40    220.15 o 
  -1   1  11      278.06      235.52    140.74 o 
   0   1  11     1187.89     1272.69    243.00 o 
   1   1  11     8490.06     8966.47    517.59 o 
   2   1  11     2393.99     2659.21    345.28 o 
   3   1  11       15.95        8.49    139.11 o 
   4   1  11     1012.45     1062.20    269.17 o 
   5   1  11     8324.44     7329.94    549.16 o 
   6   1  11     4171.06     3626.49    587.22 o 
   7   1  11      871.71      656.86    395.33 o 
   8   1  11        4.19       12.21    188.06 o 
 -18   2  11     4930.55     5803.96    585.23 o 
 -17   2  11      395.29      378.88    252.76 o 
 -16   2  11      966.02     1032.79    321.28 o 
 -15   2  11     9390.35     9632.23    665.42 o 
 -14   2  11    14456.94    13389.72    766.46 o 
 -13   2  11     7645.35     7441.69    585.57 o 
 -12   2  11       52.33       35.03    117.42 o 
 -11   2  11     9735.43     9130.92    559.11 o 
 -10   2  11    26702.15    26788.48   1414.01 o 
  -9   2  11    12530.37    12641.82   1186.91 o 
  -8   2  11     1266.99     1223.10    212.87 o 
  -7   2  11     3922.43     3927.78    249.93 o 
  -6   2  11    19512.81    20042.08    692.86 o 
  -5   2  11    19498.19    20033.36    399.95 o 
  -4   2  11     1985.35     2219.88    201.87 o 
  -3   2  11     1294.64     1363.55    171.54 o 
  -2   2  11     7856.54     8298.23    386.35 o 
  -1   2  11    19232.62    19654.84    587.55 o 
   0   2  11     6241.82     6580.32    443.78 o 
   1   2  11      366.64      276.42    165.09 o 
   2   2  11     3619.72     3858.19    404.11 o 
   3   2  11     9762.28     8894.38    765.27 o 
   4   2  11    11481.60    10367.33   1410.50 o 
   5   2  11     4282.02     3941.42    459.21 o 
   6   2  11      200.52      134.42    190.90 o 
   7   2  11     6353.23     6356.58    585.57 o 
   8   2  11     9477.10     8390.72    651.32 o 
 -18   3  11     3112.34     3503.11    717.23 o 
 -17   3  11     9001.64     9167.96    684.74 o 
 -16   3  11    10438.36    11322.38   1009.16 o 
 -15   3  11     4498.74     5015.50    878.10 o 
 -14   3  11     1007.52     1079.84    305.04 o 
 -13   3  11    10211.93     9905.88    490.63 o 
 -12   3  11    17731.87    16906.76    902.79 o 
 -11   3  11    14311.16    14348.77    728.00 o 
 -10   3  11      511.14      609.66    177.53 o 
  -9   3  11    13495.31    13444.69    656.64 o 
  -8   3  11    23388.15    23783.79    860.58 o 
  -7   3  11    23725.67    23990.29    508.72 o 
  -6   3  11     4039.42     4086.59    204.04 o 
  -5   3  11     3603.30     3561.84    192.96 o 
  -4   3  11    18432.89    18415.16    397.59 o 
  -3   3  11    19239.81    19776.20    660.38 o 
  -2   3  11    12718.86    12336.10    476.77 o 
  -1   3  11      161.46       55.51    114.96 o 
   0   3  11     7375.05     8261.26    494.94 o 
   1   3  11    12438.41    12760.74    838.11 o 
   2   3  11    13335.07    13166.50    744.67 o 
   3   3  11     3211.88     3261.54    500.93 o 
   4   3  11     3794.52     3417.16    420.78 o 
   5   3  11    12984.50    12413.13   1033.49 o 
   6   3  11    10114.88    10060.45    663.27 o 
   7   3  11     4067.06     3770.50    489.23 o 
   8   3  11       61.29      346.52    372.68 o 
 -17   4  11      698.01      962.23    339.58 o 
 -16   4  11      410.77      320.36    262.25 o 
 -15   4  11     9929.20     9877.80    705.35 o 
 -14   4  11    12332.71    11838.58    751.14 o 
 -13   4  11     3525.08     3356.78    346.95 o 
 -12   4  11      599.67      553.22    179.70 o 
 -11   4  11     7989.38     7754.12    759.52 o 
 -10   4  11    14714.73    15075.33    456.18 o 
  -9   4  11    13871.91    14205.35    489.81 o 
  -8   4  11      735.91      662.59    130.15 o 
  -7   4  11     2759.88     2752.45    209.89 o 
  -6   4  11     6135.41     6182.29    305.45 o 
  -5   4  11    10276.83    10458.76    341.47 o 
  -4   4  11     6620.70     6282.20    307.54 o 
  -3   4  11       57.93       55.78    123.93 o 
  -2   4  11     9852.25     9836.17    524.91 o 
  -1   4  11    16116.67    14898.31    857.72 o 
   0   4  11     7557.54     7062.81    473.12 o 
   1   4  11      126.85      186.98    152.86 o 
   2   4  11     2814.56     2758.65    560.84 o 
   3   4  11    11433.32    10779.23    739.42 o 
   4   4  11    11601.83    11473.43   1109.67 o 
   5   4  11      751.33      939.49    277.86 o 
   6   4  11     1017.61     1158.97    310.19 o 
   7   4  11     4395.23     4754.28    536.34 o 
 -17   5  11     2763.86     2876.05    711.60 o 
 -16   5  11     3618.71     3021.41    704.45 o 
 -15   5  11     1725.26     2066.20    368.19 o 
 -14   5  11      362.58      407.89    223.39 o 
 -13   5  11     1929.07     1920.17    334.10 o 
 -12   5  11     4598.88     4389.29    377.78 o 
 -11   5  11      846.50      874.98    171.03 o 
 -10   5  11      199.10      136.02    107.22 o 
  -9   5  11      214.42      280.36    116.19 o 
  -8   5  11     9959.43    10122.01    455.97 o 
  -7   5  11     6289.48     6406.63    371.10 o 
  -6   5  11     1651.53     1768.42    230.70 o 
  -5   5  11       26.10      -54.33     89.01 o 
  -4   5  11     3221.06     3012.43    247.72 o 
  -3   5  11     4655.59     4656.70    397.29 o 
  -2   5  11     1750.35     1615.08    288.25 o 
  -1   5  11       30.57      116.82    145.85 o 
   0   5  11     3808.78     3397.39    386.14 o 
   1   5  11     7041.39     6637.67    490.71 o 
   2   5  11     1538.23     1206.69    276.05 o 
   3   5  11       24.76       62.18    168.53 o 
   4   5  11     1160.13     1056.95    284.08 o 
   5   5  11     2892.69     3065.78    429.52 o 
   6   5  11     3271.67     3726.32    482.55 o 
   7   5  11      465.41      854.68    436.39 o 
 -16   6  11      216.16      411.44    252.86 o 
 -15   6  11      207.04      297.87    228.50 o 
 -14   6  11       13.54        1.38    181.98 o 
 -13   6  11      152.41      103.08    191.20 o 
 -12   6  11       26.64       38.76    128.27 o 
 -11   6  11       27.49       80.37    121.86 o 
 -10   6  11        0.18      -45.14    102.25 o 
  -9   6  11      126.44      -17.19    226.48 o 
  -8   6  11      151.41      169.08    131.37 o 
  -7   6  11      206.38      235.29    133.75 o 
  -6   6  11       17.61       82.69    110.33 o 
  -5   6  11       27.83       50.80    108.99 o 
  -4   6  11       42.89       38.30    107.89 o 
  -3   6  11       51.81       21.24    100.43 o 
  -2   6  11      285.97      372.49    188.11 o 
  -1   6  11        0.39      -33.45    135.57 o 
   0   6  11        0.10      105.62    153.11 o 
   1   6  11       29.01      -49.28    185.20 o 
   2   6  11        2.38     -124.35    146.16 o 
   3   6  11       76.99       78.77    182.94 o 
   4   6  11       10.08      164.81    192.71 o 
   5   6  11       71.72      253.45    209.65 o 
   6   6  11       36.67        3.84    201.88 o 
   7   6  11       76.06      -24.02    292.85 o 
 -16   7  11     2816.38     3025.06    628.73 o 
 -15   7  11      929.88      631.80    272.63 o 
 -14   7  11      136.84       58.02    187.56 o 
 -13   7  11     2061.02     2280.28    354.72 o 
 -12   7  11     3725.96     3757.93    341.17 o 
 -11   7  11     1089.94     1172.13    217.78 o 
 -10   7  11       22.12      -49.06    132.02 o 
  -9   7  11     1353.73     1116.25    230.73 o 
  -8   7  11     5593.93     5515.30    496.37 o 
  -7   7  11     4710.38     4228.51    350.75 o 
  -6   7  11       95.20      103.63    128.63 o 
  -5   7  11      655.60      593.13    177.00 o 
  -4   7  11     4185.61     4222.61    349.14 o 
  -3   7  11     2030.50     2134.47    282.54 o 
  -2   7  11      493.08      564.40    161.48 o 
  -1   7  11       58.09      149.24    168.98 o 
   0   7  11     1759.10     2041.46    347.84 o 
   1   7  11     4402.79     4611.52    454.22 o 
   2   7  11     2355.66     2449.77    381.67 o 
   3   7  11      568.89      720.95    256.01 o 
   4   7  11      344.95      359.06    239.61 o 
   5   7  11      772.48      585.49    282.59 o 
   6   7  11     1683.40     1743.42    512.11 o 
 -14   8  11     8899.87     8914.92    522.36 o 
 -13   8  11     4156.50     4036.68    382.95 o 
 -12   8  11       61.70       78.77    152.17 o 
 -11   8  11     6664.75     7181.08    498.31 o 
 -10   8  11    14443.92    14522.75    659.62 o 
  -9   8  11     7484.56     7970.20    500.48 o 
  -8   8  11      376.34      399.52    178.96 o 
  -7   8  11     2286.48     2237.51    306.01 o 
  -6   8  11    12548.89    12658.16    589.05 o 
  -5   8  11    12198.10    11997.88    571.54 o 
  -4   8  11     4451.38     4644.44    383.50 o 
  -3   8  11      340.33      282.53    171.12 o 
  -2   8  11    11685.25    10818.28    555.20 o 
  -1   8  11    16262.18    16450.31    690.73 o 
   0   8  11     7803.56     7788.67    689.32 o 
   1   8  11      300.09      249.62    203.66 o 
   2   8  11     2008.13     2274.25    388.22 o 
   3   8  11     9561.99    10402.29   1216.26 o 
   4   8  11     6284.33     6797.02    722.70 o 
   5   8  11      378.36      367.05    355.80 o 
 -14   9  11      558.84      570.95    403.39 o 
 -13   9  11     5527.59     5085.35    686.51 o 
 -12   9  11    12042.90    11912.03    673.04 o 
 -11   9  11     5369.93     5505.88    476.02 o 
 -10   9  11      140.20      -61.61    154.97 o 
  -9   9  11     6653.73     6930.97    499.51 o 
  -8   9  11    11172.10    10568.81    579.49 o 
  -7   9  11    11648.81    12196.91    610.68 o 
  -6   9  11     2697.23     2768.71    346.93 o 
  -5   9  11     1330.49     1547.18    280.39 o 
  -4   9  11    11517.68    11615.02    598.83 o 
  -3   9  11    16079.74    16630.38    705.36 o 
  -2   9  11     7867.96     8411.07    524.66 o 
  -1   9  11      155.22      185.87    169.83 o 
   0   9  11     4143.66     4220.03    426.58 o 
   1   9  11    13054.88    12813.04    954.88 o 
   2   9  11    10076.18    11149.83   2472.12 o 
   3   9  11      474.32      621.12    310.72 o 
   4   9  11     3301.89     3869.29    515.87 o 
 -12  10  11       18.34      207.70    333.60 o 
 -11  10  11     4255.69     3811.47    602.73 o 
 -10  10  11     8119.05     8149.16    562.51 o 
  -9  10  11     5303.23     5157.64    471.06 o 
  -8  10  11     1687.84     2013.84    333.85 o 
  -7  10  11      864.74      878.70    248.57 o 
  -6  10  11     8544.19     8713.85    548.88 o 
  -5  10  11     9408.14     9661.70    911.70 o 
  -4  10  11     3729.75     3148.18    376.41 o 
  -3  10  11      702.80      759.03    245.45 o 
  -2  10  11     6169.44     6590.70    599.39 o 
  -1  10  11     6750.49     7092.00    513.64 o 
   0  10  11     6019.86     6456.56    804.96 o 
   1  10  11      125.01      153.12    297.26 o 
   2  10  11     4311.17     4829.90    690.92 o 
  -8  11  11     2370.79     2286.09    515.00 o 
  -7  11  11     2678.79     2482.39    531.72 o 
  -6  11  11       73.29      155.58    193.55 o 
  -5  11  11      189.30      208.62    196.91 o 
  -4  11  11     1709.52     2009.54    348.07 o 
  -3  11  11     3098.00     3470.84    421.52 o 
  -2  11  11      682.95      588.89    378.15 o 
  -1  11  11       39.95       27.37    272.63 o 
 -17   0  12    15035.44    17746.95   1282.70 o 
 -16   0  12    12409.93    11294.05   1023.76 o 
 -15   0  12      780.08      860.61    407.80 o 
 -14   0  12     3917.31     4303.96    711.45 o 
 -13   0  12    21332.43    18669.44   1261.87 o 
 -12   0  12    16426.52    14152.01   1101.46 o 
 -11   0  12     3989.72     4111.77    698.83 o 
 -10   0  12      344.56      502.80    190.15 o 
  -9   0  12    11323.84    12191.86    581.78 o 
  -8   0  12    19511.09    19850.95   2653.52 o 
  -7   0  12    13871.91    14177.49   2176.69 o 
  -6   0  12     1151.49     1391.36    259.18 o 
  -5   0  12     1685.30     1393.46    264.41 o 
  -4   0  12    12025.12    11499.58    582.06 o 
  -3   0  12    26298.63    25743.41   1347.10 o 
  -2   0  12     1674.70     1472.46    362.79 o 
  -1   0  12       68.83      -32.69    158.29 o 
   0   0  12    13982.76    15049.41    958.07 o 
   1   0  12    27640.14    28136.91   1332.88 o 
   2   0  12     6445.71     7019.74    724.83 o 
   3   0  12      159.55      383.78    310.03 o 
   4   0  12     1865.23     1997.04    520.17 o 
   5   0  12     7967.21     7009.25    803.44 o 
   6   0  12     7901.41     6401.81    789.91 o 
   7   0  12     1338.06      830.81    436.84 o 
 -17   1  12      513.67      482.04    267.21 o 
 -16   1  12     3792.51     3993.24    693.81 o 
 -15   1  12    10534.77    10433.95    702.39 o 
 -14   1  12    10567.60     9648.86    673.53 o 
 -13   1  12     2596.93     2577.19    414.32 o 
 -12   1  12      445.01      593.01    246.63 o 
 -11   1  12     8948.18     9405.78    504.99 o 
 -10   1  12    16658.57    16244.42    589.49 o 
  -9   1  12     8114.83     8721.21    460.38 o 
  -8   1  12        2.88       17.29     89.65 o 
  -7   1  12     4389.27     4782.78    282.57 o 
  -6   1  12    16758.82    16455.02   1359.25 o 
  -5   1  12    15852.74    16613.26    489.48 o 
  -4   1  12     3178.76     3581.11    253.99 o 
  -3   1  12     3503.45     3401.13    275.66 o 
  -2   1  12    10176.76    10217.21    533.44 o 
  -1   1  12    11296.60    12578.49    691.45 o 
   0   1  12     8115.42     8577.71    521.76 o 
   1   1  12      305.69      401.64    182.07 o 
   2   1  12     9745.29    10269.63    610.44 o 
   3   1  12    15338.49    15058.84    751.11 o 
   4   1  12     6456.72     6730.53    539.74 o 
   5   1  12      682.19      596.10    251.19 o 
   6   1  12     1823.67     1522.84    354.31 o 
 -17   2  12     2632.47     2958.13    470.92 o 
 -16   2  12     1479.62     1203.67    353.59 o 
 -15   2  12      105.35      144.87    224.86 o 
 -14   2  12      546.65      553.43    271.79 o 
 -13   2  12     4400.76     4661.39    527.91 o 
 -12   2  12     5995.92     5733.41    393.62 o 
 -11   2  12     4868.71     5049.44    372.55 o 
 -10   2  12      114.92      202.50    139.81 o 
  -9   2  12     4270.34     3981.89    335.38 o 
  -8   2  12     1883.35     1803.19    249.15 o 
  -7   2  12     1117.60     1049.88    169.51 o 
  -6   2  12      323.96      286.39    116.61 o 
  -5   2  12     2693.32     2700.33    229.11 o 
  -4   2  12     7791.84     8081.54    460.88 o 
  -3   2  12     2376.35     2563.15    223.86 o 
  -2   2  12      216.31      147.30    118.57 o 
  -1   2  12      413.88      459.30    190.49 o 
   0   2  12     4905.66     5138.48    424.27 o 
   1   2  12     4313.45     4328.34    430.81 o 
   2   2  12     2586.71     2403.25    361.95 o 
   3   2  12       27.22      264.57    271.41 o 
   4   2  12     1210.27     1132.64    292.77 o 
   5   2  12     2969.09     2218.74    869.28 o 
   6   2  12     3056.35     2978.08    458.39 o 
 -17   3  12       43.00        0.13    212.16 o 
 -16   3  12       12.77        2.93    210.17 o 
 -15   3  12       79.68      270.02    249.83 o 
 -14   3  12        6.87      -49.10    188.69 o 
 -13   3  12       15.75       -0.32    134.56 o 
 -12   3  12       76.81       87.76    137.30 o 
 -11   3  12        0.07       25.72    125.64 o 
 -10   3  12      232.10      136.24    139.96 o 
  -9   3  12       19.27       48.15    128.50 o 
  -8   3  12       79.57       88.63    127.80 o 
  -7   3  12        4.62       -5.44    113.99 o 
  -6   3  12       74.18       81.33     77.46 o 
  -5   3  12       15.84       33.77     76.69 o 
  -4   3  12       88.31       59.78    101.43 o 
  -3   3  12       29.57      -17.04    100.16 o 
  -2   3  12      174.36       82.37    117.87 o 
  -1   3  12       70.59      152.30    146.13 o 
   0   3  12        1.02        3.28    133.53 o 
   1   3  12      106.01        5.63    187.94 o 
   2   3  12        3.92     -100.10    135.82 o 
   3   3  12       43.35       79.42    168.12 o 
   4   3  12       29.08     -146.50    146.50 o 
   5   3  12       96.31     -113.98    155.09 o 
   6   3  12       13.41       67.22    203.54 o 
 -16   4  12     1956.96     2037.57    442.08 o 
 -15   4  12      761.73      518.23    293.08 o 
 -14   4  12      613.41      606.79    201.15 o 
 -13   4  12     3435.47     3339.93    350.94 o 
 -12   4  12     4191.36     3865.12    371.56 o 
 -11   4  12      995.85     1047.15    224.99 o 
 -10   4  12      321.13      362.08    163.34 o 
  -9   4  12     2854.05     3066.20    354.32 o 
  -8   4  12     4661.96     4460.25    348.84 o 
  -7   4  12     2232.38     2380.12    209.23 o 
  -6   4  12      269.36      345.63    113.79 o 
  -5   4  12     1332.04     1417.75    156.67 o 
  -4   4  12     2942.20     3343.54    257.58 o 
  -3   4  12     8700.35     8055.68    501.08 o 
  -2   4  12     1233.71     1284.53    344.24 o 
  -1   4  12     1268.76     1111.38    261.98 o 
   0   4  12     4822.80     4919.25    440.16 o 
   1   4  12     4492.83     3985.39    479.49 o 
   2   4  12     1955.31     1747.17    335.85 o 
   3   4  12       57.07      198.75    193.85 o 
   4   4  12     1606.25     1565.69    352.72 o 
   5   4  12     3511.56     3194.41    458.91 o 
   6   4  12     1082.88      891.27    304.33 o 
 -16   5  12     4051.53     3498.54    750.22 o 
 -15   5  12     9745.88     9653.07    654.33 o 
 -14   5  12     8266.62     7788.36    576.06 o 
 -13   5  12     1376.45     1356.98    266.95 o 
 -12   5  12     3022.28     2816.20    345.01 o 
 -11   5  12    14533.24    13518.46    614.07 o 
 -10   5  12     7907.61     7662.59    458.53 o 
  -9   5  12     7141.83     7451.34    342.98 o 
  -8   5  12        8.59       81.33    107.20 o 
  -7   5  12     9238.58     8818.96    446.82 o 
  -6   5  12    14886.33    14261.88    554.29 o 
  -5   5  12    10051.37     9381.65    847.38 o 
  -4   5  12     1736.73     1640.79    216.60 o 
  -3   5  12      645.12      649.10    334.59 o 
  -2   5  12     9943.75     9060.83   1834.34 o 
  -1   5  12    12163.45    11364.03    637.24 o 
   0   5  12     3615.09     3943.11    634.74 o 
   1   5  12       13.28       10.48    164.80 o 
   2   5  12     5377.74     4890.78    479.60 o 
   3   5  12     9330.66     8942.80    780.55 o 
   4   5  12     4842.76     4506.75    504.22 o 
   5   5  12      354.21      375.01    244.91 o 
 -16   6  12     6306.80     6491.67    745.96 o 
 -15   6  12      489.50      354.82    265.18 o 
 -14   6  12     1752.98     1866.86    364.74 o 
 -13   6  12    13184.62    13233.35    737.37 o 
 -12   6  12    21989.94    21068.56   1852.89 o 
 -11   6  12     6002.30     6172.71    899.91 o 
 -10   6  12      319.40      193.99    142.18 o 
  -9   6  12     5808.56     5800.11    350.17 o 
  -8   6  12    22857.00    22800.11    732.05 o 
  -7   6  12     8891.39     9193.81    473.75 o 
  -6   6  12      254.32      224.32    134.85 o 
  -5   6  12     4771.06     4738.73    359.93 o 
  -4   6  12    16329.62    16518.70   1147.76 o 
  -3   6  12    13403.24    13409.03   1073.03 o 
  -2   6  12     5575.29     5180.43    463.05 o 
  -1   6  12      350.00      369.34    194.21 o 
   0   6  12     8757.12     8627.19    580.50 o 
   1   6  12    13492.03    13610.86   1230.47 o 
   2   6  12     7214.12     7625.15   1109.74 o 
   3   6  12       29.28       74.25    201.42 o 
   4   6  12     2761.24     2980.05    467.03 o 
   5   6  12     9143.18     8187.80    958.07 o 
 -15   7  12     5818.43     5121.39    709.77 o 
 -14   7  12     8300.75     8032.60    626.66 o 
 -13   7  12     1759.16     1878.35    377.08 o 
 -12   7  12      122.95      318.41    216.52 o 
 -11   7  12     5469.55     5312.56    397.46 o 
 -10   7  12    11697.69    11933.06    592.09 o 
  -9   7  12     6358.19     6715.11    446.34 o 
  -8   7  12      158.26      147.12    183.75 o 
  -7   7  12     5348.85     5497.39    398.14 o 
  -6   7  12    13221.23    13753.45    600.40 o 
  -5   7  12     8415.69     8647.09    490.43 o 
  -4   7  12      508.28      574.59    193.61 o 
  -3   7  12      826.72      970.83    228.79 o 
  -2   7  12     7228.68     7676.33    479.05 o 
  -1   7  12    10117.18     9877.27    631.69 o 
   0   7  12     2498.48     2649.30    411.33 o 
   1   7  12        4.89       67.13    187.89 o 
   2   7  12     3541.33     3598.49    583.80 o 
   3   7  12     8373.74     8675.61    647.77 o 
   4   7  12     7146.79     6280.07    699.28 o 
 -13   8  12     1831.57     1893.50    391.40 o 
 -12   8  12     2367.57     2513.86    320.92 o 
 -11   8  12     1934.79     2246.98    351.31 o 
 -10   8  12        6.23      -83.74    149.62 o 
  -9   8  12     1689.14     2035.80    316.92 o 
  -8   8  12     2428.82     2070.87    310.86 o 
  -7   8  12     1938.75     1837.04    301.17 o 
  -6   8  12      446.16      637.69    209.08 o 
  -5   8  12      644.32      702.78    214.43 o 
  -4   8  12     2403.73     2468.85    332.64 o 
  -3   8  12     2836.23     2880.77    347.39 o 
  -2   8  12      902.73      784.39    225.82 o 
  -1   8  12     1167.12      980.90    244.81 o 
   0   8  12     1733.51     1730.11    364.95 o 
   1   8  12     1759.26     1710.66    378.67 o 
   2   8  12     2636.78     2617.39    429.60 o 
   3   8  12      515.53      355.55    264.91 o 
 -13   9  12        0.51      -94.73    289.96 o 
 -12   9  12       69.76      -34.67    261.83 o 
 -11   9  12       20.41       32.12    183.92 o 
 -10   9  12       22.09      -93.74    168.02 o 
  -9   9  12        0.25     -122.03    151.78 o 
  -8   9  12        5.68       78.77    180.03 o 
  -7   9  12       10.31      254.76    177.01 o 
  -6   9  12       29.09      125.31    164.63 o 
  -5   9  12      107.38      208.59    169.77 o 
  -4   9  12      226.57      119.34    219.26 o 
  -3   9  12       40.54      -90.02    139.93 o 
  -2   9  12        7.26       52.02    169.12 o 
  -1   9  12      227.89      268.63    191.90 o 
   0   9  12       84.08      157.92    188.09 o 
   1   9  12        3.04     -137.61    259.55 o 
   2   9  12       43.64      147.64    402.48 o 
 -11  10  12     1124.30     1241.04    461.48 o 
 -10  10  12      469.05      672.98    361.12 o 
  -9  10  12     2498.29     2646.45    533.85 o 
  -8  10  12     2811.09     2791.95    563.96 o 
  -7  10  12      911.01      687.84    255.41 o 
  -6  10  12       80.48      103.73    189.71 o 
  -5  10  12      349.68      406.82    207.48 o 
  -4  10  12     3118.48     2936.91    384.85 o 
  -3  10  12     3370.82     2978.48    389.96 o 
  -2  10  12     1006.30     1019.02    279.12 o 
  -1  10  12       41.77      144.60    289.66 o 
 -17   1  13     1925.20     1975.71    421.54 o 
 -16   1  13     1160.93     1089.14    345.58 o 
 -15   1  13      280.21      204.90    224.22 o 
 -14   1  13     1248.75     1709.60    376.48 o 
 -13   1  13     4022.88     3340.58    477.95 o 
 -12   1  13     2088.96     2329.24    718.14 o 
 -11   1  13      358.10       50.81    199.26 o 
 -10   1  13     1118.71      950.93    210.50 o 
  -9   1  13     3293.92     3649.33    336.93 o 
  -8   1  13     6196.70     6307.67    402.22 o 
  -7   1  13     3150.29     3055.40    261.22 o 
  -6   1  13     1021.23      917.67    173.13 o 
  -5   1  13     4720.68     4638.50    297.35 o 
  -4   1  13     4134.19     3941.34    275.21 o 
  -3   1  13     1291.06     1466.84    274.48 o 
  -2   1  13      687.38      696.34    211.40 o 
  -1   1  13      405.78      503.37    197.30 o 
   0   1  13     4090.80     3637.37    415.18 o 
   1   1  13     3453.79     3729.22    434.80 o 
   2   1  13      480.92      256.44    204.92 o 
   3   1  13       45.29       12.33    241.23 o 
   4   1  13     1951.94     2040.53    544.04 o 
   5   1  13     2933.35     2873.64    458.59 o 
 -16   2  13     4150.27     3267.37    499.43 o 
 -15   2  13    13007.02    12213.88    783.20 o 
 -14   2  13     8297.63     7466.70   1083.67 o 
 -13   2  13      253.67      227.02    238.67 o 
 -12   2  13     3635.60     2992.42    475.09 o 
 -11   2  13    12881.02    12051.98    547.99 o 
 -10   2  13    12117.39    11752.34    857.59 o 
  -9   2  13     2468.37     2703.70    310.68 o 
  -8   2  13      257.15      231.46    154.73 o 
  -7   2  13     7529.15     7713.87    426.80 o 
  -6   2  13     7473.40     7482.80    355.24 o 
  -5   2  13     5308.98     5158.12    503.74 o 
  -4   2  13      117.43       76.33    122.11 o 
  -3   2  13     3046.08     2899.50    351.73 o 
  -2   2  13    16371.02    17078.09    731.55 o 
  -1   2  13    15923.76    16108.38    729.99 o 
   0   2  13     1984.96     2143.87    349.05 o 
   1   2  13      535.80      444.93    216.36 o 
   2   2  13     6771.78     6614.09    538.59 o 
   3   2  13     8702.38     8670.11   1203.10 o 
   4   2  13     3636.59     3328.80    471.37 o 
   5   2  13      209.96      402.88    258.51 o 
 -16   3  13     7264.60     7255.32    894.90 o 
 -15   3  13      291.31      596.56    293.35 o 
 -14   3  13     5863.22     6454.35    644.84 o 
 -13   3  13    14253.64    13213.83    821.83 o 
 -12   3  13    12029.13    12323.01    572.94 o 
 -11   3  13     3145.38     3033.05    332.74 o 
 -10   3  13     1531.56     1299.67    240.54 o 
  -9   3  13    11983.28    11519.78    542.31 o 
  -8   3  13    15801.15    14678.89   1295.75 o 
  -7   3  13     9750.61     9500.42    545.65 o 
  -6   3  13      123.74       72.85    128.38 o 
  -5   3  13     5352.47     5747.89    323.94 o 
  -4   3  13    18295.26    18252.15   1708.70 o 
  -3   3  13    14063.75    13335.48    936.51 o 
  -2   3  13     1876.76     2133.94    337.28 o 
  -1   3  13     3933.67     4128.49    434.82 o 
   0   3  13    11225.05    11336.47    648.39 o 
   1   3  13    15126.76    13934.88    986.81 o 
   2   3  13     5208.77     5351.44   1111.72 o 
   3   3  13      265.90      263.98    203.42 o 
   4   3  13     8169.54     7973.11   1001.79 o 
   5   3  13    11223.88    10010.69    820.92 o 
 -16   4  13     3574.46     3491.70    783.98 o 
 -15   4  13     9965.75     9212.18    729.42 o 
 -14   4  13     7264.17     6847.96    724.90 o 
 -13   4  13     1628.60     1510.93    282.73 o 
 -12   4  13     1603.02     1913.96    297.01 o 
 -11   4  13     8156.16     8466.25    665.98 o 
 -10   4  13    12666.38    12781.56    857.62 o 
  -9   4  13     3453.78     3385.09    348.29 o 
  -8   4  13      838.62     1029.60    218.40 o 
  -7   4  13     8348.71     8029.21    446.25 o 
  -6   4  13    15103.64    14463.08    570.31 o 
  -5   4  13     7624.21     8183.80    494.09 o 
  -4   4  13       29.24      109.05    100.59 o 
  -3   4  13     4507.13     4420.45    360.49 o 
  -2   4  13    12310.80    12753.59    879.92 o 
  -1   4  13    10019.87     9860.60    605.49 o 
   0   4  13     1812.49     1655.74    328.68 o 
   1   4  13      552.70      478.23    229.46 o 
   2   4  13     5793.56     5276.91    551.26 o 
   3   4  13     7875.93     7732.85    606.79 o 
   4   4  13     3979.54     4107.27   1158.93 o 
 -15   5  13       57.03      228.84    353.52 o 
 -14   5  13     1120.31     1092.82    308.79 o 
 -13   5  13     2088.43     2472.97    352.93 o 
 -12   5  13     1403.59     1319.69    271.20 o 
 -11   5  13       88.37       72.42    154.73 o 
 -10   5  13       45.10        7.75    150.50 o 
  -9   5  13     3240.38     3301.17    504.51 o 
  -8   5  13     5997.88     6177.74    496.81 o 
  -7   5  13     1404.82     1615.18    394.50 o 
  -6   5  13       57.50       71.30    114.02 o 
  -5   5  13     1714.84     1940.42    293.72 o 
  -4   5  13     4993.51     4950.51    368.44 o 
  -3   5  13     2923.22     2809.47    277.75 o 
  -2   5  13      279.57      284.53    201.88 o 
  -1   5  13     1249.31     1056.88    385.98 o 
   0   5  13     4546.35     4387.43    849.13 o 
   1   5  13     3342.95     2861.15    652.91 o 
   2   5  13     1329.15     1290.95    334.60 o 
   3   5  13       31.62      105.94    208.52 o 
   4   5  13      865.02      597.40    292.88 o 
 -15   6  13       54.47     -176.38    249.36 o 
 -14   6  13      173.32       86.64    206.18 o 
 -13   6  13       46.28       -6.27    193.27 o 
 -12   6  13       47.11      -58.54    179.11 o 
 -11   6  13      120.84      -38.67    175.17 o 
 -10   6  13      296.65      169.50    192.27 o 
  -9   6  13       68.78      131.10    175.12 o 
  -8   6  13       30.73      163.86    184.85 o 
  -7   6  13        7.40       62.32    138.55 o 
  -6   6  13      414.50      471.79    176.58 o 
  -5   6  13      313.21      197.19    151.61 o 
  -4   6  13        0.48      -92.37    121.31 o 
  -3   6  13      197.45      219.05    156.18 o 
  -2   6  13        1.85      -28.74    162.05 o 
  -1   6  13        9.10      -64.05    176.46 o 
   0   6  13        8.23       22.05    188.90 o 
   1   6  13       71.18      -50.29    178.80 o 
   2   6  13       28.03       44.73    206.12 o 
   3   6  13      154.55       87.87    214.53 o 
 -14   7  13     2409.57     2306.46    547.08 o 
 -13   7  13     2595.34     2810.57    445.16 o 
 -12   7  13     1484.07     1573.17    346.59 o 
 -11   7  13       90.19       67.02    191.96 o 
 -10   7  13      569.07      393.51    232.65 o 
  -9   7  13     3465.46     3066.35    349.84 o 
  -8   7  13     1858.01     1705.97    280.79 o 
  -7   7  13     1647.01     1831.76    294.97 o 
  -6   7  13      129.56      112.83    147.70 o 
  -5   7  13     1616.10     2010.02    366.90 o 
  -4   7  13     3826.82     3843.08    380.85 o 
  -3   7  13     2345.07     2603.92    337.61 o 
  -2   7  13      507.12      677.39    222.51 o 
  -1   7  13      587.20      947.43    369.03 o 
   0   7  13     2417.64     2512.62    413.43 o 
   1   7  13     2988.49     2825.10    447.88 o 
   2   7  13     1057.94     1068.03    331.88 o 
 -12   8  13     1936.33     1964.96    513.17 o 
 -11   8  13     6956.15     7215.60    618.72 o 
 -10   8  13     8453.34     8658.17    554.98 o 
  -9   8  13     1533.20     1428.98    288.54 o 
  -8   8  13      130.79      132.04    177.75 o 
  -7   8  13     3806.59     3588.75    383.67 o 
  -6   8  13    12215.97    12323.42    627.11 o 
  -5   8  13     6417.33     7003.07    484.81 o 
  -4   8  13      538.59      635.11    222.45 o 
  -3   8  13     2533.86     2773.09    359.55 o 
  -2   8  13     8166.83     7986.29    537.20 o 
  -1   8  13     6591.76     6564.34    500.61 o 
   0   8  13     1170.47     1517.62    471.05 o 
   1   8  13     1764.70     1148.44    553.77 o 
   2   8  13     6627.84     6732.52   1003.08 o 
 -10   9  13     1598.70     1694.46    450.68 o 
  -9   9  13     9799.17    10346.15    618.57 o 
  -8   9  13    11777.69    11934.58    642.37 o 
  -7   9  13     6937.31     6965.25    511.84 o 
  -6   9  13       18.06       -1.00    154.89 o 
  -5   9  13     6253.36     5505.47    624.93 o 
  -4   9  13    10793.51    11022.17    624.07 o 
  -3   9  13     6251.87     5895.96    480.47 o 
  -2   9  13      172.95      373.46    209.96 o 
  -1   9  13     2034.99     1463.49    439.43 o 
  -9  10  13     2025.92     1985.64    510.44 o 
  -8  10  13       17.41      -71.01    264.11 o 
  -7  10  13     3921.13     4692.45    641.05 o 
  -6  10  13     7173.04     8146.75    792.95 o 
  -5  10  13     3931.77     3449.58    586.92 o 
 -16   0  14     2753.99     3073.41    691.98 o 
 -15   0  14      336.29      257.12    323.11 o 
 -14   0  14     5703.33     5201.82    827.61 o 
 -13   0  14    15279.92    13832.24   1173.53 o 
 -12   0  14     9229.92     7329.17    900.60 o 
 -11   0  14     1044.38      796.14    435.93 o 
 -10   0  14     2068.36     1223.10    476.22 o 
  -9   0  14    15911.29    16765.98    755.04 o 
  -8   0  14    11079.56    11669.27   1802.03 o 
  -7   0  14     2214.97     2342.87    356.49 o 
  -6   0  14      430.34      534.14    219.43 o 
  -5   0  14    13768.64    13286.52   2553.70 o 
  -4   0  14    28597.38    29942.06   1344.44 o 
  -3   0  14     7471.54     7319.59    725.59 o 
  -2   0  14      136.04      194.93    251.49 o 
  -1   0  14     1958.29     2060.75    491.89 o 
   0   0  14    21739.90    23407.05   1338.81 o 
   1   0  14    12012.17    11119.50    967.35 o 
   2   0  14      356.33      518.95    358.99 o 
   3   0  14     2057.01     2310.72    613.68 o 
 -16   1  14     6856.43     6134.26    628.50 o 
 -15   1  14     7644.30     6842.07    631.09 o 
 -14   1  14     3555.94     3056.27    626.91 o 
 -13   1  14       55.26     -135.09    176.45 o 
 -12   1  14     4120.98     3644.83    510.65 o 
 -11   1  14     8109.31     7865.21    762.69 o 
 -10   1  14     8149.71     7785.72    906.67 o 
  -9   1  14     2256.61     2492.11    454.40 o 
  -8   1  14     1941.34     2024.10    296.33 o 
  -7   1  14     9183.66     9736.44    504.91 o 
  -6   1  14    16628.40    15813.95   1003.23 o 
  -5   1  14     7309.08     8018.17    443.45 o 
  -4   1  14       12.13       60.16    152.51 o 
  -3   1  14     9819.01    10280.90    590.85 o 
  -2   1  14    10616.13    11513.65    637.76 o 
  -1   1  14     6228.60     6074.13    493.35 o 
   0   1  14      959.70      909.98    276.78 o 
   1   1  14     2764.28     2758.47    412.64 o 
   2   1  14     8600.46     9080.02    646.84 o 
   3   1  14     7022.87     6829.63    628.50 o 
 -16   2  14      680.51      649.20    298.10 o 
 -15   2  14      255.24      341.69    275.48 o 
 -14   2  14     1398.72     1192.83    359.14 o 
 -13   2  14     3261.24     3113.54    503.75 o 
 -12   2  14     2427.01     2161.29    442.36 o 
 -11   2  14       42.34       80.59    152.30 o 
 -10   2  14     1463.65     1220.96    253.57 o 
  -9   2  14     3762.31     3650.42    407.49 o 
  -8   2  14     2070.26     2112.89    295.63 o 
  -7   2  14      277.34      345.81    166.81 o 
  -6   2  14      744.25      772.23    173.85 o 
  -5   2  14     2833.13     2776.26    310.93 o 
  -4   2  14     3386.18     3286.39    385.40 o 
  -3   2  14     3616.48     3191.92    387.97 o 
  -2   2  14       52.91       50.92    158.21 o 
  -1   2  14     1230.71     1362.02    301.93 o 
   0   2  14     1203.73     1153.85    305.02 o 
   1   2  14     2888.80     2728.15    421.58 o 
   2   2  14      979.91      607.44    356.10 o 
   3   2  14       29.05      -77.96    167.99 o 
 -15   3  14      167.32       75.76    236.62 o 
 -14   3  14       32.86       51.72    224.34 o 
 -13   3  14        0.63      -96.63    207.45 o 
 -12   3  14        3.34      104.67    172.00 o 
 -11   3  14        0.81       42.92    155.10 o 
 -10   3  14       57.97      114.21    163.51 o 
  -9   3  14       98.92       74.81    146.59 o 
  -8   3  14        9.27       86.05    152.90 o 
  -7   3  14      359.57      435.54    179.83 o 
  -6   3  14      160.36       73.19    141.71 o 
  -5   3  14       29.19      -10.96    123.84 o 
  -4   3  14        3.18       69.58    166.60 o 
  -3   3  14        3.68      236.88    185.61 o 
  -2   3  14       25.41       70.45    168.27 o 
  -1   3  14        0.66       -9.26    166.14 o 
   0   3  14      572.84      706.13    344.70 o 
   1   3  14       49.11      -77.92    172.74 o 
   2   3  14       92.94       32.45    198.56 o 
   3   3  14        0.20       92.12    224.63 o 
 -15   4  14      296.77      244.73    278.37 o 
 -14   4  14     1515.09     1225.75    399.51 o 
 -13   4  14     1845.55     2055.73    325.51 o 
 -12   4  14     2612.32     2680.01    389.43 o 
 -11   4  14      238.18      273.70    185.83 o 
 -10   4  14     1426.65     1706.04    296.12 o 
  -9   4  14     2115.43     2172.40    310.18 o 
  -8   4  14     3653.67     3684.21    363.40 o 
  -7   4  14     1517.82     1587.17    269.84 o 
  -6   4  14      204.59      210.15    160.42 o 
  -5   4  14     1870.72     1900.51    358.16 o 
  -4   4  14     5175.44     4847.56    396.42 o 
  -3   4  14     3499.88     3128.76    539.33 o 
  -2   4  14        1.15     -157.52    189.15 o 
  -1   4  14     1551.18     1264.80    312.65 o 
   0   4  14     3127.80     2713.81    420.03 o 
   1   4  14     1130.91      880.72    292.78 o 
   2   4  14      317.77      299.12    252.88 o 
   3   4  14      449.15      -78.31    320.52 o 
 -14   5  14     3975.20     3987.61    489.05 o 
 -13   5  14      223.99      120.05    247.34 o 
 -12   5  14     4310.33     4145.59    608.60 o 
 -11   5  14     8308.34     8880.52    540.87 o 
 -10   5  14     5824.66     5763.24    527.91 o 
  -9   5  14     1833.27     2276.89    408.56 o 
  -8   5  14     1108.30     1085.30    292.14 o 
  -7   5  14     6945.80     7169.70    556.58 o 
  -6   5  14     9641.60     9231.19    614.94 o 
  -5   5  14     3958.26     4137.35    678.38 o 
  -4   5  14      147.50      217.85    198.96 o 
  -3   5  14     5012.65     5087.75    360.58 o 
  -2   5  14     9260.39     9862.74   1032.12 o 
  -1   5  14     5627.50     4288.15    774.55 o 
   0   5  14       42.78       87.10    181.63 o 
   1   5  14     2579.87     2604.36    436.29 o 
   2   5  14     5798.84     5337.71    577.65 o 
 -15   6  14       20.44     -135.48    268.22 o 
 -14   6  14     6401.27     7500.07    814.39 o 
 -13   6  14    13241.64    12948.50    816.36 o 
 -12   6  14     6044.94     6048.12   1591.29 o 
 -11   6  14      472.35      396.20    247.51 o 
 -10   6  14     1843.64     1913.61    378.76 o 
  -9   6  14    10516.46     9431.31    641.91 o 
  -8   6  14    14254.38    14276.99    853.62 o 
  -7   6  14     1537.65     1533.99    332.64 o 
  -6   6  14      848.33      748.22    266.49 o 
  -5   6  14     9176.23     9745.85    531.25 o 
  -4   6  14     9466.82    10146.91    643.33 o 
  -3   6  14     5615.48     5610.61    434.05 o 
  -2   6  14      611.41      643.94    319.76 o 
  -1   6  14     5533.97     5196.55    541.86 o 
   0   6  14    12774.18    12022.48    936.25 o 
   1   6  14     7091.83     7259.72    627.36 o 
   2   6  14     1014.02     1109.82    546.78 o 
 -13   7  14       48.65     -158.29    254.38 o 
 -12   7  14     2994.81     3643.45    637.70 o 
 -11   7  14    12944.80    12790.55    770.76 o 
 -10   7  14     6486.19     6123.70    570.83 o 
  -9   7  14      653.42      440.29    258.41 o 
  -8   7  14      835.96      670.80    268.60 o 
  -7   7  14     8572.70     8675.43    808.15 o 
  -6   7  14     9437.72    10040.60    563.76 o 
  -5   7  14     2798.43     2810.07    355.74 o 
  -4   7  14       80.78      -27.23    147.71 o 
  -3   7  14     3193.29     3166.79    377.04 o 
  -2   7  14     8819.09     8448.46    556.20 o 
   0   7  14      653.67      766.49    509.22 o 
   1   7  14      473.11      540.54    488.69 o 
 -10   8  14     2120.95     2055.04    411.62 o 
  -9   8  14     1714.61     1828.11    492.34 o 
  -8   8  14     1270.29     1570.84    469.53 o 
  -7   8  14      419.51      483.86    213.87 o 
  -6   8  14      201.97      156.59    170.40 o 
  -5   8  14     2330.88     2372.80    357.66 o 
  -4   8  14     3250.41     3373.19    403.92 o 
  -3   8  14     1929.06     2345.35    363.97 o 
  -2   8  14      293.77      146.58    272.32 o 
  -1   8  14      733.83      713.73    362.19 o 
  -8   9  14        1.06      -10.19    251.49 o 
  -7   9  14        2.51      -55.50    250.12 o 
  -6   9  14        2.90      -33.91    253.17 o 
  -5   9  14        4.70        6.54    254.38 o 
  -4   9  14       12.76       27.67    255.14 o 
 -15   1  15      301.73      254.02    275.89 o 
 -14   1  15     3139.86     2886.84    497.27 o 
 -13   1  15     2031.35     2465.67    459.41 o 
 -12   1  15      214.96      352.80    269.81 o 
 -11   1  15      133.12      -28.71    218.42 o 
 -10   1  15      783.50      549.79    305.04 o 
  -9   1  15     3305.95     3157.79    364.05 o 
  -8   1  15     4788.19     4497.59    409.43 o 
  -7   1  15      505.65      559.45    179.83 o 
  -6   1  15       46.57       14.73    147.03 o 
  -5   1  15     1205.33      967.37    372.53 o 
  -4   1  15     3505.83     3897.30    431.24 o 
  -3   1  15     1368.51     1354.03    299.86 o 
  -2   1  15       11.13      115.63    188.15 o 
  -1   1  15     1977.29     1890.65    371.85 o 
   0   1  15     2475.46     2473.71    599.54 o 
   1   1  15     1545.62     1332.55    353.87 o 
   2   1  15      199.20      101.42    320.52 o 
 -15   2  15     8096.02     8359.06    717.48 o 
 -14   2  15     2424.26     2585.32    488.06 o 
 -13   2  15       44.30      122.10    252.70 o 
 -12   2  15     5264.65     3950.37    560.09 o 
 -11   2  15    10100.66     7947.48    981.26 o 
 -10   2  15     5125.65     4828.47    499.18 o 
  -9   2  15      158.37      330.70    200.57 o 
  -8   2  15     4134.39     4337.90    404.85 o 
  -7   2  15    11717.01    11220.96    790.16 o 
  -6   2  15     7461.77     7564.98    517.73 o 
  -5   2  15     1034.03      963.74    264.32 o 
  -4   2  15     1250.42     1509.68    313.99 o 
  -3   2  15     5166.37     5377.28    511.97 o 
  -2   2  15    12513.47    12795.29   1343.14 o 
  -1   2  15     4538.45     4081.83    493.78 o 
   0   2  15       22.98      -98.71    173.73 o 
   1   2  15     2022.27     2367.62    429.24 o 
 -14   3  15     7515.57     7553.91    729.93 o 
 -13   3  15     9388.47    10080.87   1198.69 o 
 -12   3  15     5399.33     5181.25    444.25 o 
 -11   3  15       13.58      107.25    179.06 o 
 -10   3  15     8156.57     7755.04    550.59 o 
  -9   3  15    12271.00    12895.86   1663.33 o 
  -8   3  15    10161.00     9055.40    988.50 o 
  -7   3  15     1608.62     1592.65    276.45 o 
  -6   3  15     3721.53     3800.07    575.97 o 
  -5   3  15    12569.21    12533.42    924.62 o 
  -4   3  15    13304.68    15205.41   1185.24 o 
  -3   3  15     4208.45     3994.16    470.71 o 
  -2   3  15      629.38      515.36    265.95 o 
  -1   3  15     9294.10     9050.85    652.60 o 
   0   3  15     9275.20     8642.05    640.00 o 
   1   3  15     5827.00     5834.90    940.97 o 
 -14   4  15     1882.18     2051.17    678.76 o 
 -13   4  15      358.25      198.23    292.83 o 
 -12   4  15     5319.96     5263.00    465.67 o 
 -11   4  15     7466.32     7245.12    561.01 o 
 -10   4  15     5182.42     5555.15    453.16 o 
  -9   4  15       13.45      -53.73    162.55 o 
  -8   4  15     3248.54     3157.67    365.34 o 
  -7   4  15    12197.40    10899.00   2550.20 o 
  -6   4  15     8685.49     7655.71    590.09 o 
  -5   4  15     1915.84     1964.50    477.74 o 
  -4   4  15      465.88      216.82    286.31 o 
  -3   4  15     8293.28     8949.58    841.60 o 
  -2   4  15     9511.12     8973.00    640.73 o 
  -1   4  15     3798.00     3685.75    552.63 o 
   0   4  15       24.97       60.11    202.33 o 
   1   4  15     2493.76     1969.97    652.00 o 
 -13   5  15     4098.10     4419.86    523.41 o 
 -12   5  15      565.07      828.90    298.91 o 
 -11   5  15        9.23       49.96    201.90 o 
 -10   5  15      399.47      523.63    254.49 o 
  -9   5  15     3389.17     3409.91    758.20 o 
  -8   5  15     3432.40     3355.63    457.36 o 
  -7   5  15      606.02      566.78    269.39 o 
  -6   5  15      867.18      689.92    272.54 o 
  -5   5  15     2892.63     2645.23    420.70 o 
  -4   5  15     2968.02     3163.12    581.75 o 
  -3   5  15      793.26      847.99    378.30 o 
  -2   5  15       96.75       19.11    181.60 o 
  -1   5  15      433.55      405.22    254.11 o 
   0   5  15     2460.05     2400.13    705.37 o 
   1   5  15     1187.89      565.48    457.52 o 
 -13   6  15        2.32       54.59    267.31 o 
 -12   6  15       36.06     -180.03    249.82 o 
 -11   6  15      136.30       24.37    221.89 o 
 -10   6  15       19.17      -44.22    185.56 o 
  -9   6  15        1.43       71.00    211.55 o 
  -8   6  15      133.73       39.97    199.25 o 
  -7   6  15       93.01      294.95    237.57 o 
  -6   6  15      152.69      -37.57    178.46 o 
  -5   6  15       85.61      171.29    211.98 o 
  -4   6  15        0.92       34.52    254.08 o 
  -3   6  15        2.05      -97.16    213.78 o 
  -2   6  15       27.08       87.73    249.67 o 
  -1   6  15       49.70      308.51    405.67 o 
   0   6  15       14.35       -6.69    400.96 o 
 -10   7  15     1499.90     1293.25    357.37 o 
  -9   7  15     2597.03     2886.87    458.01 o 
  -8   7  15     1483.92     1830.76    398.21 o 
  -7   7  15      642.31      764.45    299.96 o 
  -6   7  15     1266.98     1573.66    366.26 o 
  -5   7  15     4614.73     4229.14    514.72 o 
  -2   7  15       92.20      321.44    310.94 o 
  -1   7  15      825.84     1290.61    436.08 o 
  -3   8  15     5112.08     5744.95    697.91 o 
 -13   0  16    10507.09     9671.36   1071.81 o 
 -12   0  16     2585.86     2616.65    708.25 o 
 -11   0  16      840.02      886.15    507.09 o 
 -10   0  16     9089.86     9068.33   1071.20 o 
  -9   0  16    17865.37    15322.50   1373.02 o 
  -8   0  16     6401.23     6673.49    854.91 o 
  -7   0  16      435.97      226.71    272.93 o 
  -6   0  16    11166.86    11273.68    926.14 o 
  -5   0  16    17431.48    15533.39   1103.28 o 
  -4   0  16     7207.49     7506.16    823.81 o 
  -3   0  16      869.88      645.76    377.54 o 
  -2   0  16      334.57      131.52    296.65 o 
  -1   0  16     4805.31     5986.86    849.81 o 
   0   0  16     5726.94     6148.79    882.35 o 
 -14   1  16      637.17      639.53    322.83 o 
 -13   1  16      906.27      815.25    351.49 o 
 -12   1  16     8139.16     7188.29   1150.34 o 
 -11   1  16     8531.94     6924.74   1000.04 o 
 -10   1  16     3669.05     3276.82    548.60 o 
  -9   1  16        3.80      -31.97    178.11 o 
  -8   1  16     4978.67     5332.40    451.05 o 
  -7   1  16     7862.71     8331.64    783.06 o 
  -6   1  16     8347.03     9186.86    600.77 o 
  -5   1  16      794.57     1097.62    303.12 o 
  -4   1  16     2432.44     2687.34    411.20 o 
  -3   1  16     8113.94     7851.18    603.13 o 
  -2   1  16     5753.52     5642.84    560.78 o 
  -1   1  16     1306.49     1278.45    345.25 o 
   0   1  16       89.38      111.30    341.66 o 
 -13   2  16     2007.25     2202.34    474.01 o 
 -12   2  16     1208.16     1097.57    397.34 o 
 -11   2  16      218.58      -29.53    252.54 o 
 -10   2  16     1787.45     1641.57    312.38 o 
  -9   2  16     3323.86     3916.88    414.43 o 
  -8   2  16     1235.91     1297.77    332.61 o 
  -7   2  16       19.45       10.81    198.60 o 
  -6   2  16      216.15      190.67    276.12 o 
  -5   2  16     2447.87     2281.89    393.28 o 
  -4   2  16     3932.52     3776.25    468.09 o 
  -3   2  16      798.43      828.72    299.86 o 
  -2   2  16      806.45      925.06    314.43 o 
  -1   2  16      799.34     1017.62    319.60 o 
   0   2  16     1408.74      858.02    491.73 o 
 -13   3  16       10.94      -64.78    259.30 o 
 -12   3  16       15.31       16.84    270.17 o 
 -11   3  16        6.41      -61.10    179.52 o 
 -10   3  16       27.06      106.23    190.21 o 
  -9   3  16        2.18     -100.58    160.17 o 
  -8   3  16       38.59      103.22    215.63 o 
  -7   3  16        3.69      -48.69    200.59 o 
  -6   3  16        1.71      153.12    279.17 o 
  -5   3  16      100.07      218.35    274.30 o 
  -4   3  16      638.99      557.21    262.45 o 
  -3   3  16       13.22       35.28    205.33 o 
  -2   3  16       42.46       -4.39    214.97 o 
 -13   4  16     2610.27     2898.09    843.12 o 
 -12   4  16     1088.54     1214.35    306.10 o 
 -11   4  16      123.99      150.21    205.96 o 
 -10   4  16     1372.66     1529.27    305.23 o 
  -9   4  16     3189.53     3212.05    421.82 o 
  -8   4  16     1935.00     2021.82    391.21 o 
  -7   4  16        8.86       24.68    212.06 o 
  -6   4  16     1274.32     1088.53    392.90 o 
  -5   4  16     2402.85     2760.18    571.56 o 
  -4   4  16     2549.43     1683.21    475.16 o 
  -3   4  16       30.54      -69.73    206.86 o 
  -2   4  16      170.30      308.21    371.31 o 
  -1   4  16     1474.15     1558.98    596.19 o 
 -13   5  16     1638.03     2056.19    541.00 o 
 -12   5  16     4862.57     5017.53    712.36 o 
 -11   5  16     8483.49     8379.29   1466.91 o 
 -10   5  16     3689.25     4927.69    582.36 o 
  -9   5  16      112.08      261.69    244.67 o 
  -8   5  16     5524.94     4726.63   1076.67 o 
  -7   5  16     9323.33     8788.67   1402.44 o 
  -6   5  16     5084.13     4981.35    700.96 o 
  -5   5  16      219.65      460.11    322.65 o 
  -4   5  16     1946.48     2794.40    604.10 o 
  -1   5  16     1330.81     1181.59    591.33 o 
  -9   6  16     9751.88     8510.60   1137.95 o 
  -8   6  16     4420.79     4111.97    542.67 o 
  -7   6  16       78.19       65.69    394.42 o 
  -7   7  16     5841.24     5962.08   1007.19 o 
 -12   1  17      172.18      255.02    330.17 o 
 -11   1  17      459.50      245.14    336.52 o 
 -10   1  17     2351.93     2369.37    524.08 o 
  -9   1  17     2519.88     2196.23    724.52 o 
  -8   1  17      715.95      555.90    364.77 o 
  -7   1  17       27.57      117.99    292.70 o 
  -6   1  17     1335.48     1753.81    368.15 o 
  -5   1  17     3066.65     2916.81    455.68 o 
  -4   1  17      708.28      853.39    316.56 o 
  -3   1  17       65.12      313.47    247.57 o 
 -12   2  17     6449.75     5981.23    712.37 o 
 -11   2  17     5414.28     4146.26    617.99 o 
 -10   2  17     1297.90      734.58    377.42 o 
  -9   2  17     1104.03      994.85    392.82 o 
  -8   2  17     7455.38     6757.00    762.84 o 
  -7   2  17     9190.20     9484.49    900.14 o 
  -6   2  17     3834.84     4452.97    695.18 o 
  -5   2  17       27.83      232.49    311.25 o 
  -4   2  17     1610.78     1401.63    384.01 o 
  -3   2  17     6260.68     6332.63    909.11 o 
 -12   3  17      605.61      305.32    518.04 o 
 -11   3  17     3645.02     2439.32    513.74 o 
 -10   3  17     8311.06     7952.68    726.58 o 
  -9   3  17     8122.08     8322.73    678.60 o 
  -8   3  17     4356.72     4922.05    709.01 o 
  -7   3  17      177.06      285.70    298.63 o 
  -6   3  17     4829.37     4537.66    700.50 o 
  -3   3  17      435.86      268.98    392.44 o 
 -11   4  17     5601.39     5971.08    591.69 o 
 -10   4  17      899.92      642.44    299.32 o 
  -9   4  17      636.09      576.35    279.87 o 
  -8   4  17     5203.91     5280.04    583.60 o 
  -7   4  17     9565.37     9434.92    920.82 o 
  -9   5  17     2451.15     3040.72    823.20 o 
  -8   5  17     1169.20     1289.24    620.52 o 
 -11   0  18     3041.13     1816.86    716.31 o 
  -6   0  18     5015.70     5253.52    806.02 o 
 -11   1  18     5842.99     5349.77   1018.13 o 
  -7   1  18     3539.01     4896.65    747.79 o 
  -5   1  18      271.89       64.17    362.64 o 
 -10   2  18     3053.08     2514.32    796.29 o 
  -9   2  18     1676.80     1661.01    513.78 o 
  -8   2  18       73.52       97.16    281.60 o 
                                                 
